# Supplementary material for: Mining TCGA Data Using Boolean Implications
Source: PLoS One. 2014 Jul 23;9(7):e102119. doi: 10.1371/journal.pone.0102119 (PMC4108374; doi:10.1371/journal.pone.0102119)
Supplement: Table S1 — Genes that have Boolean implications between copy number alterations and gene expression in the TCGA GBM data set. (TXT) [file pone.0102119.s011.txt]

Gene.Symbol	CNA.Probe	Probe.Set.ID	Relation.Type
PPP3CB	PPP3CB-del_at	202432_at	HILO
C10orf26	C10orf26-del_at	202808_at	OPP
SUPV3L1	SUPV3L1-del_at	212894_at	OPP
INPP5A	INPP5A-del_at	203006_at	HILO
CUEDC2	CUEDC2-del_at	218097_s_at	LOHI
CUTC	CUTC-del_at	218970_s_at	LOHI
FAM190B	FAM190B-del_at	209379_s_at	HILO
FAM149B1	FAM149B1-del_at	213896_x_at	HILO
ZNF248	ZNF248-del_at	213269_at	HILO
SEC61A2	SEC61A2-del_at	219499_at	HILO
IDI1	IDI1-del_at	204615_x_at	HILO
IDI1	IDI1-del_at	208881_x_at	HILO
DNAJC12	DNAJC12-del_at	218976_at	HILO
SIRT1	SIRT1-del_at	218878_s_at	HILO
WDR37	WDR37-del_at	211383_s_at	HILO
CDC123	CDC123-del_at	201725_at	HILO
WAC	WAC-del_at	217742_s_at	HILO
WAC	WAC-del_at	219679_s_at	HILO
PDCD4	PDCD4-del_at	212593_s_at	LOHI
OPTN	OPTN-del_at	202073_at	HILO
OPTN	OPTN-del_at	202074_s_at	HILO
PITRM1	PITRM1-del_at	205273_s_at	HILO
DCTN2	DCTN2-amp_at	200932_s_at	EQ
TYRO3	TYRO3-del_at	211432_s_at	HILO
ZNF239	ZNF239-del_at	206261_at	HILO
CXCL12	CXCL12-del_at	203666_at	HILO
PPIF	PPIF-del_at	201489_at	LOHI
SEPHS1	SEPHS1-del_at	208939_at	HILO
SMAD3	SMAD3-del_at	218284_at	HILO
OS9	OS9-amp_at	200714_x_at	LOLO
OS9	OS9-amp_at	215399_s_at	LOLO
8-Mar	MARCH8-del_at	221824_s_at	HILO
COPS2	COPS2-del_at	209838_at	HILO
MTPAP	MTPAP-del_at	218947_s_at	HILO
ANXA11	ANXA11-del_at	214783_s_at	HILO
AKAP7	AKAP7-del_at	205771_s_at	HILO
FRMD4A	FRMD4A-del_at	208476_s_at	HILO
TSPAN31	TSPAN31-amp_at	203227_s_at	EQ
CDK4	CDK4-amp_at	202246_s_at	EQ
METTL1	METTL1-amp_at	204027_s_at	LOLO
NTRK3	NTRK3-del_at	213960_at	HILO
ASB13	ASB13-del_at	218862_at	HILO
DCLRE1C	DCLRE1C-del_at	219678_x_at	HILO
CSTF2T	CSTF2T-del_at	212905_at	HILO
CIB2	CIB2-del_at	205008_s_at	HILO
NMT2	NMT2-del_at	205005_s_at	HILO
NMT2	NMT2-del_at	205006_s_at	HILO
RYR3	RYR3-del_at	206306_at	HILO
MSRB2	MSRB2-del_at	218773_s_at	HILO
MSRB2	MSRB2-del_at	219451_at	HILO
CISD1	CISD1-del_at	218597_s_at	OPP
TFAM	TFAM-del_at	203176_s_at	HILO
PARD3	PARD3-del_at	210094_s_at	HILO
PARD3	PARD3-del_at	221526_x_at	HILO
PI4K2A	PI4K2A-del_at	209345_s_at	OPP
BBS4	BBS4-del_at	212744_at	HILO
CUL2	CUL2-del_at	203079_s_at	HILO
BLM	BLM-del_at	205733_at	HILO
PDSS1	PDSS1-del_at	220865_s_at	HILO
SEC61G	SEC61G-amp_at	203484_at	LOLO
ABI1	ABI1-del_at	209028_s_at	HILO
RAB11A	RAB11A-del_at	200864_s_at	OPP
EIF3J	EIF3J-del_at	208264_s_at	HILO
ECHDC3	ECHDC3-del_at	219298_at	HILO
DIP2C	DIP2C-del_at	212503_s_at	HILO
DIP2C	DIP2C-del_at	212504_at	HILO
LARP4B	LARP4B-del_at	208954_s_at	HILO
GTPBP4	GTPBP4-del_at	218238_at	HILO
CHKB	CHKB-del_at	204193_at	HILO
TPST2	TPST2-del_at	204079_at	HILO
DDX24	DDX24-del_at	200702_s_at	HILO
USPL1	USPL1-del_at	204190_at	HILO
HSPH1	HSPH1-del_at	208744_x_at	HILO
DCLK1	DCLK1-del_at	215303_at	HILO
CHCHD2	CHCHD2-amp_at	217720_at	EQ
FAM48A	FAM48A-del_at	220408_x_at	HILO
FAM48A	FAM48A-del_at	221774_x_at	HILO
FOXO1	FOXO1-del_at	202724_s_at	HILO
WBP4	WBP4-del_at	203597_s_at	HILO
WBP4	WBP4-del_at	203599_s_at	HILO
KIAA0564	KIAA0564-del_at	212946_at	HILO
ENOX1	ENOX1-del_at	219501_at	HILO
NUFIP1	NUFIP1-del_at	205135_s_at	HILO
SUCLA2	SUCLA2-del_at	202930_s_at	HILO
FNDC3A	FNDC3A-del_at	215910_s_at	HILO
RCBTB1	RCBTB1-del_at	218352_at	HILO
UTP14C	UTP14C-del_at	203614_at	HILO
TDRD3	TDRD3-del_at	208089_s_at	HILO
DIS3	DIS3-del_at	214194_at	HILO
BAG5	BAG5-del_at	202985_s_at	HILO
RNF6	RNF6-del_at	203403_s_at	HILO
CLN5	CLN5-del_at	204084_s_at	HILO
CLN5	CLN5-del_at	204085_s_at	HILO
CLN5	CLN5-del_at	214252_s_at	HILO
MYCBP2	MYCBP2-del_at	201959_s_at	HILO
DZIP1	DZIP1-del_at	204557_s_at	HILO
UGGT2	UGGT2-del_at	218801_at	HILO
RAP2A	RAP2A-del_at	221830_at	HILO
IPO5	IPO5-del_at	211952_at	HILO
IPO5	IPO5-del_at	211953_s_at	HILO
IPO5	IPO5-del_at	211954_s_at	HILO
IPO5	IPO5-del_at	211955_at	HILO
PCCA	PCCA-del_at	203860_at	HILO
SIPA1L1	SIPA1L1-del_at	202255_s_at	HILO
DDX17	DDX17-del_at	213998_s_at	HILO
SLC25A17	SLC25A17-del_at	211754_s_at	HILO
ST13	ST13-del_at	208666_s_at	HILO
PSEN1	PSEN1-del_at	203460_s_at	HILO
PSEN1	PSEN1-del_at	207782_s_at	HILO
ACO2	ACO2-del_at	200793_s_at	HILO
NDUFA6	NDUFA6-del_at	202000_at	HILO
LANCL2	LANCL2-amp_at	218219_s_at	LOLO
KIAA1797	KIAA1797-del_at	218503_at	LOHI
VOPP1	VOPP1-amp_at	208091_s_at	LOLO
KLHL9	KLHL9-del_at	213117_at	LOHI
KLHL9	KLHL9-del_at	213233_s_at	LOHI
BRD1	BRD1-del_at	204520_x_at	HILO
MTAP	MTAP-del_at	211363_s_at	HILO
GBAS	GBAS-amp_at	201816_s_at	EQ
CDKN2A	CDKN2A-del_at	207039_at	HILO
CDKN2A	CDKN2A-del_at	209644_x_at	HILO
PLXNB2	PLXNB2-del_at	208890_s_at	HILO
PLAA	PLAA-del_at	209533_s_at	OPP
CHIC2	CHIC2-amp_at	219492_at	EQ
SNAPC3	SNAPC3-del_at	204001_at	HILO
SNAPC3	SNAPC3-del_at	210465_s_at	HILO
BNC2	BNC2-del_at	220272_at	HILO
SMARCA2	SMARCA2-del_at	206544_x_at	HILO
SMARCA2	SMARCA2-del_at	212257_s_at	HILO
SMARCA2	SMARCA2-del_at	217707_x_at	HILO
KIAA0020	KIAA0020-del_at	203712_at	HILO
CDC37L1	CDC37L1-del_at	219343_at	HILO
JAK2	JAK2-del_at	205842_s_at	HILO
POLR1E	POLR1E-del_at	218997_at	HILO
TOPORS	TOPORS-del_at	204071_s_at	HILO
BAG1	BAG1-del_at	202387_at	HILO
UBE2L3	UBE2L3-del_at	200676_s_at	HILO
NOL9	NOL9-del_at	218754_at	HILO
C1orf174	C1orf174-del_at	222000_at	HILO
MDM2	MDM2-amp_at	205386_s_at	EQ
MDM2	MDM2-amp_at	211832_s_at	EQ
MDM2	MDM2-amp_at	217373_x_at	EQ
MDM2	MDM2-amp_at	217542_at	EQ
MPHOSPH8	MPHOSPH8-del_at	221771_s_at	HILO
PSPC1	PSPC1-del_at	218371_s_at	HILO
ZMYM5	ZMYM5-del_at	206652_at	HILO
ARGLU1	ARGLU1-del_at	218067_s_at	HILO
CUL4A	CUL4A-del_at	201423_s_at	HILO
CDC16	CDC16-del_at	202717_s_at	HILO
CDC16	CDC16-del_at	209658_at	HILO
