# Supplementary material for: Mining TCGA Data Using Boolean Implications
Source: PLoS One. 2014 Jul 23;9(7):e102119. doi: 10.1371/journal.pone.0102119 (PMC4108374; doi:10.1371/journal.pone.0102119)
Supplement: Table S2 — Genes that have Boolean implications between copy number alterations and gene expression in the TCGA OV data set. (TXT) [file pone.0102119.s012.txt]

Gene	CNA.OR.MUT.Probe	Expr.Probe	Relation.Type
AARSD1	AARSD1-del_at	222064_s_at	HILO
AARSD1	AARSD1-del_at	222064_s_at	HILO
AARSD1	AARSD1-del_at	222064_s_at	HILO
AASDHPPT	AASDHPPT-del_at	202170_s_at	HILO
AASDHPPT	AASDHPPT-del_at	202170_s_at	HILO
AASDHPPT	AASDHPPT-del_at	202170_s_at	HILO
ABCA5	ABCA5-del_at	213353_at	HILO
ABCA5	ABCA5-del_at	213353_at	HILO
ABCA5	ABCA5-del_at	213353_at	HILO
ABCC1	ABCC1-del_at	202804_at	HILO
ABCC1	ABCC1-del_at	202804_at	HILO
ABCC1	ABCC1-del_at	202804_at	HILO
ABCC10	ABCC10-del_at	213485_s_at	HILO
ABCC10	ABCC10-del_at	213485_s_at	HILO
ABCC10	ABCC10-del_at	213485_s_at	HILO
ABCE1	ABCE1-del_at	201872_s_at	HILO
ABCE1	ABCE1-del_at	201872_s_at	HILO
ABCE1	ABCE1-del_at	201872_s_at	HILO
ABHD11	ABHD11-del_at	221927_s_at	HILO
ABHD11	ABHD11-del_at	221927_s_at	HILO
ABHD11	ABHD11-del_at	221927_s_at	HILO
ABHD14A	ABHD14A-del_at	202740_at	HILO
ABHD2	ABHD2-del_at	63825_at	HILO
ABHD2	ABHD2-del_at	221815_at	HILO
ABHD2	ABHD2-del_at	221815_at	HILO
ABHD2	ABHD2-del_at	63825_at	HILO
ABHD2	ABHD2-del_at	221815_at	HILO
ABHD2	ABHD2-del_at	63825_at	HILO
ABHD4	ABHD4-del_at	218581_at	HILO
ABHD4	ABHD4-del_at	218581_at	HILO
ABHD4	ABHD4-del_at	218581_at	HILO
ABHD5	ABHD5-del_at	218739_at	HILO
ABHD5	ABHD5-del_at	218739_at	HILO
ABHD5	ABHD5-del_at	218739_at	HILO
ABI1	ABI1-del_at	209027_s_at	HILO
ABI1	ABI1-del_at	209027_s_at	HILO
ABI1	ABI1-del_at	209027_s_at	HILO
ABL1	ABL1-del_at	202123_s_at	HILO
ABL1	ABL1-del_at	202123_s_at	HILO
ABL1	ABL1-del_at	202123_s_at	HILO
ABLIM1	ABLIM1-del_at	210461_s_at	HILO
ABLIM1	ABLIM1-del_at	210461_s_at	HILO
ABLIM1	ABLIM1-del_at	200965_s_at	HILO
ABLIM1	ABLIM1-del_at	210461_s_at	HILO
ABLIM1	ABLIM1-del_at	200965_s_at	HILO
ABLIM1	ABLIM1-del_at	200965_s_at	HILO
ACAA1	ACAA1-del_at	214274_s_at	HILO
ACAA1	ACAA1-del_at	214274_s_at	HILO
ACAA1	ACAA1-del_at	214274_s_at	HILO
ACACB	ACACB-del_at	43427_at	HILO
ACACB	ACACB-del_at	43427_at	HILO
ACACB	ACACB-del_at	49452_at	HILO
ACACB	ACACB-del_at	49452_at	HILO
ACACB	ACACB-del_at	43427_at	HILO
ACACB	ACACB-del_at	49452_at	HILO
ACAD8	ACAD8-del_at	221669_s_at	HILO
ACAD8	ACAD8-del_at	221669_s_at	HILO
ACAD8	ACAD8-del_at	221669_s_at	HILO
ACADM	ACADM-del_at	202502_at	HILO
ACADM	ACADM-del_at	202502_at	HILO
ACADM	ACADM-del_at	202502_at	HILO
ACAT1	ACAT1-del_at	205412_at	HILO
ACAT1	ACAT1-del_at	205412_at	HILO
ACAT1	ACAT1-del_at	205412_at	HILO
ACIN1	ACIN1-del_at	201715_s_at	HILO
ACIN1	ACIN1-del_at	201715_s_at	HILO
ACIN1	ACIN1-del_at	201715_s_at	HILO
ACO1	ACO1-del_at	207071_s_at	HILO
ACO1	ACO1-del_at	207071_s_at	HILO
ACO1	ACO1-del_at	207071_s_at	HILO
ACOT2	ACOT2-del_at	202982_s_at	HILO
ACOX1	ACOX1-del_at	213501_at	HILO
ACOX1	ACOX1-del_at	209600_s_at	HILO
ACOX1	ACOX1-del_at	209600_s_at	HILO
ACOX1	ACOX1-del_at	213501_at	HILO
ACOX1	ACOX1-del_at	213501_at	HILO
ACOX1	ACOX1-del_at	209600_s_at	HILO
ACOX3	ACOX3-del_at	204241_at	HILO
ACOX3	ACOX3-del_at	204241_at	HILO
ACOX3	ACOX3-del_at	204241_at	HILO
ACP1	ACP1-del_at	201630_s_at	HILO
ACP1	ACP1-del_at	201630_s_at	HILO
ACP1	ACP1-del_at	201629_s_at	HILO
ACP1	ACP1-del_at	201630_s_at	HILO
ACP1	ACP1-del_at	215227_x_at	HILO
ACP1	ACP1-del_at	201629_s_at	HILO
ACP1	ACP1-del_at	201629_s_at	HILO
ACP1	ACP1-del_at	215227_x_at	HILO
ACP1	ACP1-del_at	215227_x_at	HILO
ACP2	ACP2-del_at	202767_at	HILO
ACP2	ACP2-del_at	202767_at	HILO
ACP2	ACP2-del_at	202767_at	HILO
ACSL3	ACSL3-del_at	201661_s_at	HILO
ACSL3	ACSL3-del_at	201660_at	HILO
ACSL3	ACSL3-del_at	201660_at	HILO
ACSL3	ACSL3-del_at	201661_s_at	HILO
ACSL3	ACSL3-del_at	201661_s_at	HILO
ACSL3	ACSL3-del_at	201660_at	HILO
ACTL6A	ACTL6A-amp_at	202666_s_at	HIHI
ACTL6A	ACTL6A-amp_at	202666_s_at	HIHI
ACTL6A	ACTL6A-amp_at	202666_s_at	HIHI
ACTN1	ACTN1-del_at	208637_x_at	HILO
ACTN1	ACTN1-del_at	208636_at	HILO
ACTN1	ACTN1-del_at	208636_at	HILO
ACTN1	ACTN1-del_at	208637_x_at	HILO
ACTN1	ACTN1-del_at	208637_x_at	HILO
ACTN1	ACTN1-del_at	208636_at	HILO
ACTR1A	ACTR1A-del_at	200720_s_at	HILO
ACTR1A	ACTR1A-del_at	200721_s_at	HILO
ACTR1A	ACTR1A-del_at	200720_s_at	HILO
ACTR1A	ACTR1A-del_at	200721_s_at	HILO
ACTR1A	ACTR1A-del_at	200720_s_at	HILO
ACTR1A	ACTR1A-del_at	200721_s_at	HILO
ACTR6	ACTR6-del_at	218395_at	HILO
ACTR6	ACTR6-del_at	218395_at	HILO
ACTR6	ACTR6-del_at	218395_at	HILO
ACVR1B	ACVR1B-del_at	213198_at	HILO
ACVR1B	ACVR1B-del_at	213198_at	HILO
ACVR1B	ACVR1B-del_at	213198_at	HILO
ACY1	ACY1-del_at	202740_at	HILO
ACYP1	ACYP1-del_at	205260_s_at	HILO
ACYP1	ACYP1-del_at	205260_s_at	HILO
ACYP1	ACYP1-del_at	205260_s_at	HILO
ADAM10	ADAM10-del_at	214895_s_at	HILO
ADAM10	ADAM10-del_at	214895_s_at	HILO
ADAM10	ADAM10-del_at	214895_s_at	HILO
ADAM10	ADAM10-del_at	202604_x_at	HILO
ADAM10	ADAM10-del_at	202604_x_at	HILO
ADAM10	ADAM10-del_at	202604_x_at	HILO
ADAM19	ADAM19-del_at	209765_at	HILO
ADAM19	ADAM19-del_at	209765_at	HILO
ADAM19	ADAM19-del_at	209765_at	HILO
ADAM9	ADAM9-del_at	202381_at	HILO
ADAM9	ADAM9-del_at	202381_at	HILO
ADAM9	ADAM9-del_at	202381_at	HILO
ADAMTSL3	ADAMTSL3-del_at	213974_at	HILO
ADAMTSL3	ADAMTSL3-del_at	213974_at	HILO
ADAMTSL3	ADAMTSL3-del_at	213974_at	HILO
ADAP1	ADAP1-del_at	90265_at	HILO
ADAP1	ADAP1-del_at	90265_at	HILO
ADAP1	ADAP1-del_at	90265_at	HILO
ADARB1	ADARB1-del_at	203865_s_at	HILO
ADARB1	ADARB1-del_at	203865_s_at	HILO
ADARB1	ADARB1-del_at	203865_s_at	HILO
ADD3	ADD3-del_at	201753_s_at	HILO
ADD3	ADD3-del_at	201753_s_at	HILO
ADD3	ADD3-del_at	205882_x_at	HILO
ADD3	ADD3-del_at	205882_x_at	HILO
ADD3	ADD3-del_at	201752_s_at	HILO
ADD3	ADD3-del_at	201752_s_at	HILO
ADD3	ADD3-del_at	201753_s_at	HILO
ADD3	ADD3-del_at	201752_s_at	HILO
ADD3	ADD3-del_at	205882_x_at	HILO
ADO	ADO-del_at	212500_at	HILO
ADO	ADO-del_at	212500_at	HILO
ADO	ADO-del_at	212500_at	HILO
AFG3L2	AFG3L2-del_at	202486_at	HILO
AFG3L2	AFG3L2-del_at	202486_at	HILO
AFG3L2	AFG3L2-del_at	202486_at	HILO
AGAP1	AGAP1-del_at	204066_s_at	HILO
AGAP1	AGAP1-del_at	204066_s_at	HILO
AGAP1	AGAP1-del_at	204066_s_at	HILO
AGFG1	AGFG1-del_at	218092_s_at	HILO
AGFG1	AGFG1-del_at	218092_s_at	HILO
AGFG1	AGFG1-del_at	213926_s_at	HILO
AGFG1	AGFG1-del_at	218092_s_at	HILO
AGFG1	AGFG1-del_at	213926_s_at	HILO
AGFG1	AGFG1-del_at	213926_s_at	HILO
AGGF1	AGGF1-del_at	218534_s_at	HILO
AGGF1	AGGF1-del_at	218534_s_at	HILO
AGGF1	AGGF1-del_at	218534_s_at	HILO
AGL	AGL-del_at	203566_s_at	HILO
AGL	AGL-del_at	203566_s_at	HILO
AGL	AGL-del_at	203566_s_at	HILO
AGPAT2	AGPAT2-del_at	210678_s_at	HILO
AGPAT2	AGPAT2-del_at	210678_s_at	HILO
AGPAT2	AGPAT2-del_at	32837_at	HILO
AGPAT2	AGPAT2-del_at	210678_s_at	HILO
AGPAT2	AGPAT2-del_at	32837_at	HILO
AGPAT2	AGPAT2-del_at	32837_at	HILO
AHCYL1	AHCYL1-del_at	200850_s_at	HILO
AHCYL1	AHCYL1-del_at	200850_s_at	HILO
AHCYL1	AHCYL1-del_at	200849_s_at	HILO
AHCYL1	AHCYL1-del_at	200849_s_at	HILO
AHCYL1	AHCYL1-del_at	200848_at	HILO
AHCYL1	AHCYL1-del_at	200848_at	HILO
AHCYL1	AHCYL1-del_at	200848_at	HILO
AHCYL1	AHCYL1-del_at	200850_s_at	HILO
AHCYL1	AHCYL1-del_at	200849_s_at	HILO
AHDC1	AHDC1-del_at	205002_at	HILO
AHDC1	AHDC1-del_at	205002_at	HILO
AHDC1	AHDC1-del_at	205002_at	HILO
AIMP2	AIMP2-del_at	209972_s_at	HILO
AIMP2	AIMP2-del_at	202138_x_at	HILO
AIMP2	AIMP2-del_at	202138_x_at	HILO
AIMP2	AIMP2-del_at	209971_x_at	HILO
AIMP2	AIMP2-del_at	209972_s_at	HILO
AIMP2	AIMP2-del_at	209972_s_at	HILO
AIMP2	AIMP2-del_at	202138_x_at	HILO
AIMP2	AIMP2-del_at	209971_x_at	HILO
AIMP2	AIMP2-del_at	209971_x_at	HILO
AK4	AK4-del_at	204348_s_at	HILO
AK4	AK4-del_at	204348_s_at	HILO
AK4	AK4-del_at	204348_s_at	HILO
AKAP1	AKAP1-del_at	201675_at	HILO
AKAP1	AKAP1-del_at	201675_at	HILO
AKAP1	AKAP1-del_at	201674_s_at	HILO
AKAP1	AKAP1-del_at	201674_s_at	HILO
AKAP1	AKAP1-del_at	201674_s_at	HILO
AKAP1	AKAP1-del_at	201675_at	HILO
AKAP11	AKAP11-del_at	203156_at	OPP
AKAP11	AKAP11-del_at	203156_at	OPP
AKAP11	AKAP11-del_at	203156_at	OPP
AKAP13	AKAP13-del_at	221718_s_at	HILO
AKAP13	AKAP13-del_at	209534_x_at	HILO
AKAP13	AKAP13-del_at	222024_s_at	HILO
AKAP13	AKAP13-del_at	222024_s_at	HILO
AKAP13	AKAP13-del_at	221718_s_at	HILO
AKAP13	AKAP13-del_at	221718_s_at	HILO
AKAP13	AKAP13-del_at	222024_s_at	HILO
AKAP13	AKAP13-del_at	209534_x_at	HILO
AKAP13	AKAP13-del_at	209534_x_at	HILO
AKAP3	AKAP3-amp_at	207344_at	HIHI
AKAP3	AKAP3-amp_at	207344_at	HIHI
AKAP3	AKAP3-amp_at	207344_at	HIHI
AKT1	AKT1-del_at	207163_s_at	HILO
AKT1	AKT1-del_at	207163_s_at	HILO
AKT1	AKT1-del_at	207163_s_at	HILO
ALDH4A1	ALDH4A1-del_at	203722_at	HILO
ALDH4A1	ALDH4A1-del_at	203722_at	HILO
ALDH4A1	ALDH4A1-del_at	203722_at	HILO
ALDH5A1	ALDH5A1-del_at	203608_at	HILO
ALDH5A1	ALDH5A1-del_at	203608_at	HILO
ALDH5A1	ALDH5A1-del_at	203608_at	HILO
ALDH6A1	ALDH6A1-del_at	221590_s_at	HILO
ALDH6A1	ALDH6A1-del_at	221588_x_at	HILO
ALDH6A1	ALDH6A1-del_at	204290_s_at	HILO
ALDH6A1	ALDH6A1-del_at	221588_x_at	HILO
ALDH6A1	ALDH6A1-del_at	221590_s_at	HILO
ALDH6A1	ALDH6A1-del_at	204290_s_at	HILO
ALDH6A1	ALDH6A1-del_at	204290_s_at	HILO
ALDH6A1	ALDH6A1-del_at	221590_s_at	HILO
ALDH6A1	ALDH6A1-del_at	221588_x_at	HILO
ALDH7A1	ALDH7A1-del_at	208950_s_at	HILO
ALDH7A1	ALDH7A1-del_at	208951_at	HILO
ALDH7A1	ALDH7A1-del_at	208951_at	HILO
ALDH7A1	ALDH7A1-del_at	208951_at	HILO
ALDH7A1	ALDH7A1-del_at	208950_s_at	HILO
ALDH7A1	ALDH7A1-del_at	208950_s_at	HILO
ALG6	ALG6-del_at	219649_at	HILO
ALG6	ALG6-del_at	219649_at	HILO
ALG6	ALG6-del_at	219649_at	HILO
ALG9	ALG9-del_at	219374_s_at	HILO
AMZ2	AMZ2-del_at	218167_at	HILO
AMZ2	AMZ2-del_at	218167_at	HILO
AMZ2	AMZ2-del_at	218167_at	HILO
ANAPC5	ANAPC5-del_at	208722_s_at	HILO
ANAPC5	ANAPC5-del_at	208722_s_at	HILO
ANAPC5	ANAPC5-del_at	208722_s_at	HILO
ANG	ANG-del_at	205141_at	HILO
ANG	ANG-del_at	205141_at	HILO
ANG	ANG-del_at	205141_at	HILO
ANGEL2	ANGEL2-del_at	221826_at	HILO
ANGEL2	ANGEL2-del_at	221825_at	HILO
ANGEL2	ANGEL2-del_at	221826_at	HILO
ANGEL2	ANGEL2-del_at	221826_at	HILO
ANGEL2	ANGEL2-del_at	221825_at	HILO
ANGEL2	ANGEL2-del_at	221825_at	HILO
ANK3	ANK3-del_at	209442_x_at	HILO
ANK3	ANK3-del_at	206385_s_at	HILO
ANK3	ANK3-del_at	209442_x_at	HILO
ANK3	ANK3-del_at	209442_x_at	HILO
ANK3	ANK3-del_at	206385_s_at	HILO
ANK3	ANK3-del_at	206385_s_at	HILO
ANKHD1	ANKHD1-del_at	219081_at	HILO
ANKHD1	ANKHD1-del_at	208772_at	HILO
ANKHD1	ANKHD1-del_at	219081_at	HILO
ANKHD1	ANKHD1-del_at	219081_at	HILO
ANKHD1	ANKHD1-del_at	208773_s_at	HILO
ANKLE2	ANKLE2-del_at	212201_at	HILO
ANKLE2	ANKLE2-del_at	212201_at	HILO
ANKLE2	ANKLE2-del_at	212200_at	HILO
ANKLE2	ANKLE2-del_at	212200_at	HILO
ANKLE2	ANKLE2-del_at	212200_at	HILO
ANKLE2	ANKLE2-del_at	212201_at	HILO
ANKMY2	ANKMY2-del_at	212798_s_at	HILO
ANKMY2	ANKMY2-del_at	212798_s_at	HILO
ANKMY2	ANKMY2-del_at	212798_s_at	HILO
ANKRD10	ANKRD10-del_at	218093_s_at	HILO
ANKRD10	ANKRD10-del_at	218093_s_at	HILO
ANKRD10	ANKRD10-del_at	218093_s_at	HILO
ANKRD12	ANKRD12-del_at	212286_at	HILO
ANKRD12	ANKRD12-del_at	212286_at	HILO
ANKRD12	ANKRD12-del_at	216563_at	HILO
ANKRD12	ANKRD12-del_at	212286_at	HILO
ANKRD12	ANKRD12-del_at	216563_at	HILO
ANKRD12	ANKRD12-del_at	216563_at	HILO
ANKS1A	ANKS1A-del_at	212747_at	HILO
ANKS1A	ANKS1A-del_at	212747_at	HILO
ANKS1A	ANKS1A-del_at	212747_at	HILO
ANO10	ANO10-del_at	218910_at	HILO
ANO10	ANO10-del_at	218910_at	HILO
ANO10	ANO10-del_at	218910_at	HILO
ANXA11	ANXA11-del_at	214783_s_at	HILO
ANXA11	ANXA11-del_at	214783_s_at	HILO
ANXA11	ANXA11-del_at	214783_s_at	HILO
AP1G2	AP1G2-del_at	201613_s_at	HILO
AP1G2	AP1G2-del_at	201613_s_at	HILO
AP1G2	AP1G2-del_at	201613_s_at	HILO
AP2S1	AP2S1-del_at	208074_s_at	HILO
AP2S1	AP2S1-del_at	211047_x_at	HILO
AP2S1	AP2S1-del_at	211047_x_at	HILO
AP2S1	AP2S1-del_at	208074_s_at	HILO
AP2S1	AP2S1-del_at	208074_s_at	HILO
AP2S1	AP2S1-del_at	211047_x_at	HILO
AP3S2	AP3S2-del_at	213215_at	HILO
AP3S2	AP3S2-del_at	202399_s_at	HILO
AP3S2	AP3S2-del_at	213215_at	HILO
AP3S2	AP3S2-del_at	202399_s_at	HILO
AP3S2	AP3S2-del_at	213215_at	HILO
AP3S2	AP3S2-del_at	202399_s_at	HILO
AP4S1	AP4S1-del_at	210278_s_at	HILO
AP4S1	AP4S1-del_at	210278_s_at	HILO
AP4S1	AP4S1-del_at	210278_s_at	HILO
APEH	APEH-del_at	201284_s_at	HILO
APEH	APEH-del_at	201284_s_at	HILO
APEH	APEH-del_at	201284_s_at	HILO
API5	API5-del_at	214960_at	HILO
API5	API5-del_at	214959_s_at	HILO
API5	API5-del_at	201686_x_at	HILO
API5	API5-del_at	214959_s_at	HILO
API5	API5-del_at	201686_x_at	HILO
API5	API5-del_at	201686_x_at	HILO
API5	API5-del_at	214960_at	HILO
API5	API5-del_at	214960_at	HILO
API5	API5-del_at	214959_s_at	HILO
APITD1	APITD1-del_at	213454_at	HILO
APITD1	APITD1-del_at	213454_at	HILO
APITD1	APITD1-del_at	213454_at	HILO
APLP2	APLP2-del_at	208702_x_at	HILO
APLP2	APLP2-del_at	208702_x_at	HILO
APLP2	APLP2-del_at	211404_s_at	HILO
APLP2	APLP2-del_at	208704_x_at	HILO
APLP2	APLP2-del_at	208248_x_at	HILO
APLP2	APLP2-del_at	208703_s_at	HILO
APLP2	APLP2-del_at	214875_x_at	HILO
APLP2	APLP2-del_at	208702_x_at	HILO
APLP2	APLP2-del_at	214875_x_at	HILO
APLP2	APLP2-del_at	214875_x_at	HILO
APLP2	APLP2-del_at	208704_x_at	HILO
APLP2	APLP2-del_at	208703_s_at	HILO
APLP2	APLP2-del_at	208703_s_at	HILO
APLP2	APLP2-del_at	208248_x_at	HILO
APLP2	APLP2-del_at	211404_s_at	HILO
APLP2	APLP2-del_at	211404_s_at	HILO
APLP2	APLP2-del_at	208704_x_at	HILO
APLP2	APLP2-del_at	208248_x_at	HILO
APPBP2	APPBP2-del_at	202631_s_at	HILO
APPBP2	APPBP2-del_at	202631_s_at	HILO
APPBP2	APPBP2-del_at	202629_at	HILO
APPBP2	APPBP2-del_at	202630_at	HILO
APPBP2	APPBP2-del_at	202630_at	HILO
APPBP2	APPBP2-del_at	202631_s_at	HILO
APPBP2	APPBP2-del_at	202629_at	HILO
APPBP2	APPBP2-del_at	202629_at	HILO
APPBP2	APPBP2-del_at	202630_at	HILO
APPL1	APPL1-del_at	218158_s_at	HILO
APPL1	APPL1-del_at	218158_s_at	HILO
APPL1	APPL1-del_at	218158_s_at	HILO
APPL2	APPL2-del_at	218218_at	HILO
APPL2	APPL2-del_at	218218_at	HILO
APPL2	APPL2-del_at	218218_at	HILO
APTX	APTX-del_at	218527_at	HILO
APTX	APTX-del_at	218527_at	HILO
APTX	APTX-del_at	218527_at	HILO
AQP3	AQP3-del_at	39248_at	HILO
AQP3	AQP3-del_at	39248_at	HILO
AQP3	AQP3-del_at	39248_at	HILO
AQR	AQR-del_at	212584_at	HILO
AQR	AQR-del_at	212584_at	HILO
AQR	AQR-del_at	212584_at	HILO
AREG	AREG-del_at	205239_at	HILO
AREG	AREG-del_at	205239_at	HILO
AREG	AREG-del_at	205239_at	HILO
ARF3	ARF3-del_at	211622_s_at	HILO
ARF3	ARF3-del_at	200734_s_at	HILO
ARF3	ARF3-del_at	200734_s_at	HILO
ARF3	ARF3-del_at	200734_s_at	HILO
ARF3	ARF3-del_at	211622_s_at	HILO
ARF3	ARF3-del_at	211622_s_at	HILO
ARF5	ARF5-del_at	201526_at	HILO
ARF5	ARF5-del_at	201526_at	HILO
ARF5	ARF5-del_at	201526_at	HILO
ARF6	ARF6-del_at	203311_s_at	HILO
ARF6	ARF6-del_at	203311_s_at	HILO
ARF6	ARF6-del_at	203311_s_at	HILO
ARHGAP19	ARHGAP19-del_at	212738_at	HILO
ARHGAP19	ARHGAP19-del_at	212738_at	HILO
ARHGAP19	ARHGAP19-del_at	212738_at	HILO
ARHGAP26	ARHGAP26-del_at	205069_s_at	HILO
ARHGAP26	ARHGAP26-del_at	205069_s_at	HILO
ARHGAP26	ARHGAP26-del_at	205069_s_at	HILO
ARHGAP32	ARHGAP32-del_at	203431_s_at	HILO
ARHGAP32	ARHGAP32-del_at	210791_s_at	HILO
ARHGAP32	ARHGAP32-del_at	210791_s_at	HILO
ARHGAP32	ARHGAP32-del_at	203431_s_at	HILO
ARHGAP32	ARHGAP32-del_at	210791_s_at	HILO
ARHGAP32	ARHGAP32-del_at	203431_s_at	HILO
ARHGAP5	ARHGAP5-del_at	217936_at	HILO
ARHGAP5	ARHGAP5-del_at	217936_at	HILO
ARHGAP5	ARHGAP5-del_at	217936_at	HILO
ARHGEF12	ARHGEF12-del_at	201333_s_at	HILO
ARHGEF12	ARHGEF12-del_at	201333_s_at	HILO
ARHGEF12	ARHGEF12-del_at	201333_s_at	HILO
ARHGEF18	ARHGEF18-del_at	213039_at	HILO
ARHGEF18	ARHGEF18-del_at	213039_at	HILO
ARHGEF18	ARHGEF18-del_at	213039_at	HILO
ARHGEF3	ARHGEF3-AS1-del_at	218501_at	HILO
ARHGEF3	ARHGEF3-del_at	218501_at	HILO
ARHGEF3	ARHGEF3-del_at	218501_at	HILO
ARHGEF3	ARHGEF3-del_at	218501_at	HILO
ARHGEF7	ARHGEF7-AS1-del_at	202548_s_at	HILO
ARHGEF7	ARHGEF7-del_at	202548_s_at	HILO
ARHGEF7	ARHGEF7-AS2-del_at	202548_s_at	HILO
ARHGEF7	ARHGEF7-del_at	202548_s_at	HILO
ARHGEF7	ARHGEF7-del_at	202548_s_at	HILO
ARID5B	ARID5B-del_at	212614_at	HILO
ARID5B	ARID5B-del_at	212614_at	HILO
ARID5B	ARID5B-del_at	212614_at	HILO
ARIH1	ARIH1-del_at	201878_at	HILO
ARIH1	ARIH1-del_at	201879_at	HILO
ARIH1	ARIH1-del_at	201879_at	HILO
ARIH1	ARIH1-del_at	201880_at	HILO
ARIH1	ARIH1-del_at	201880_at	HILO
ARIH1	ARIH1-del_at	201880_at	HILO
ARIH1	ARIH1-del_at	201881_s_at	HILO
ARIH1	ARIH1-del_at	201881_s_at	HILO
ARIH1	ARIH1-del_at	201878_at	HILO
ARIH1	ARIH1-del_at	201881_s_at	HILO
ARIH1	ARIH1-del_at	201879_at	HILO
ARIH1	ARIH1-del_at	201878_at	HILO
ARIH2	ARIH2-del_at	201230_s_at	HILO
ARIH2	ARIH2-del_at	201229_s_at	HILO
ARIH2	ARIH2-del_at	201229_s_at	HILO
ARIH2	ARIH2-del_at	201230_s_at	HILO
ARIH2	ARIH2-del_at	201229_s_at	HILO
ARIH2	ARIH2-del_at	201230_s_at	HILO
ARL1	ARL1-del_at	201657_at	HILO
ARL1	ARL1-del_at	201657_at	HILO
ARL1	ARL1-del_at	201657_at	HILO
ARL2BP	ARL2BP-del_at	202092_s_at	HILO
ARL2BP	ARL2BP-del_at	202092_s_at	HILO
ARL2BP	ARL2BP-del_at	202092_s_at	HILO
ARL4A	ARL4A-del_at	205020_s_at	HILO
ARL4A	ARL4A-del_at	205020_s_at	HILO
ARL4A	ARL4A-del_at	205020_s_at	HILO
ARL6IP4	ARL6IP4-del_at	220597_s_at	HILO
ARL6IP4	ARL6IP4-del_at	220597_s_at	HILO
ARL6IP4	ARL6IP4-del_at	220597_s_at	HILO
ARL6IP5	ARL6IP5-del_at	200760_s_at	HILO
ARL6IP5	ARL6IP5-del_at	200760_s_at	HILO
ARL6IP5	ARL6IP5-del_at	200761_s_at	HILO
ARL6IP5	ARL6IP5-del_at	200761_s_at	HILO
ARL6IP5	ARL6IP5-del_at	200761_s_at	HILO
ARL6IP5	ARL6IP5-del_at	200760_s_at	HILO
ARPP19	ARPP19-del_at	221483_s_at	HILO
ARPP19	ARPP19-del_at	221483_s_at	HILO
ARPP19	ARPP19-del_at	221483_s_at	HILO
ARPP19	ARPP19-del_at	214553_s_at	HILO
ARPP19	ARPP19-del_at	214553_s_at	HILO
ARPP19	ARPP19-del_at	214553_s_at	HILO
ASAP2	ASAP2-del_at	206414_s_at	HILO
ASAP2	ASAP2-del_at	206414_s_at	HILO
ASAP2	ASAP2-del_at	206414_s_at	HILO
ASAP3	ASAP3-del_at	222236_s_at	HILO
ASAP3	ASAP3-del_at	222236_s_at	HILO
ASAP3	ASAP3-del_at	222236_s_at	HILO
ASCC1	ASCC1-del_at	219336_s_at	HILO
ASCC1	ASCC1-del_at	219336_s_at	HILO
ASCC1	ASCC1-del_at	219336_s_at	HILO
ASCC2	ASCC2-del_at	215684_s_at	HILO
ASCC2	ASCC2-del_at	215684_s_at	HILO
ASCC2	ASCC2-del_at	215684_s_at	HILO
ASCC3	ASCC3-del_at	212815_at	HILO
ASCC3	ASCC3-del_at	212815_at	HILO
ASCC3	ASCC3-del_at	212815_at	HILO
ASF1A	ASF1A-del_at	203427_at	HILO
ASF1A	ASF1A-del_at	203427_at	HILO
ASF1A	ASF1A-del_at	203428_s_at	HILO
ASF1A	ASF1A-del_at	203427_at	HILO
ASF1A	ASF1A-del_at	203428_s_at	HILO
ASF1A	ASF1A-del_at	203428_s_at	HILO
ASRGL1	ASRGL1-del_at	218857_s_at	HILO
ASRGL1	ASRGL1-del_at	218857_s_at	HILO
ASRGL1	ASRGL1-del_at	218857_s_at	HILO
ASXL1	ASXL1-amp_at	212238_at	HIHI
ASXL1	ASXL1-amp_at	212238_at	HIHI
ASXL1	ASXL1-amp_at	212238_at	HIHI
ATF1	ATF1-del_at	222103_at	HILO
ATF1	ATF1-del_at	222103_at	HILO
ATF1	ATF1-del_at	222103_at	HILO
ATF7IP2	ATF7IP2-del_at	219870_at	HILO
ATF7IP2	ATF7IP2-del_at	219870_at	HILO
ATF7IP2	ATF7IP2-del_at	219870_at	HILO
ATG12	ATG12-del_at	213026_at	HILO
ATG12	ATG12-del_at	213026_at	HILO
ATG12	ATG12-del_at	213930_at	HILO
ATG12	ATG12-del_at	213930_at	HILO
ATG12	ATG12-del_at	213930_at	HILO
ATG12	ATG12-del_at	213026_at	HILO
ATG13	ATG13-del_at	203363_s_at	HILO
ATG13	ATG13-del_at	203363_s_at	HILO
ATG13	ATG13-del_at	203363_s_at	HILO
ATG14	ATG14-del_at	204568_at	HILO
ATG14	ATG14-del_at	204568_at	HILO
ATG14	ATG14-del_at	204568_at	HILO
ATG5	ATG5-del_at	202512_s_at	HILO
ATG5	ATG5-del_at	202512_s_at	HILO
ATG5	ATG5-del_at	202511_s_at	HILO
ATG5	ATG5-del_at	202512_s_at	HILO
ATG5	ATG5-del_at	202511_s_at	HILO
ATG5	ATG5-del_at	202511_s_at	HILO
ATG7	ATG7-del_at	218673_s_at	HILO
ATG7	ATG7-del_at	218673_s_at	HILO
ATG7	ATG7-del_at	218673_s_at	HILO
ATP2A2	ATP2A2-del_at	212361_s_at	HILO
ATP2A2	ATP2A2-del_at	212361_s_at	HILO
ATP2A2	ATP2A2-del_at	212361_s_at	HILO
ATP2B1	ATP2B1-del_at	215716_s_at	HILO
ATP2B1	ATP2B1-del_at	212930_at	HILO
ATP2B1	ATP2B1-del_at	212930_at	HILO
ATP2B1	ATP2B1-del_at	215716_s_at	HILO
ATP2B1	ATP2B1-del_at	209281_s_at	HILO
ATP2B1	ATP2B1-del_at	209281_s_at	HILO
ATP2B1	ATP2B1-del_at	209281_s_at	HILO
ATP2B1	ATP2B1-del_at	215716_s_at	HILO
ATP2B1	ATP2B1-del_at	212930_at	HILO
ATP5G1	ATP5G1-del_at	208972_s_at	HILO
ATP5G1	ATP5G1-del_at	208972_s_at	HILO
ATP5G1	ATP5G1-del_at	208972_s_at	HILO
ATP5S	ATP5S-del_at	206993_at	HILO
ATP5S	ATP5S-del_at	206992_s_at	HILO
ATP5S	ATP5S-del_at	213995_at	HILO
ATP5S	ATP5S-del_at	206993_at	HILO
ATP5S	ATP5S-del_at	206992_s_at	HILO
ATP5S	ATP5S-del_at	213995_at	HILO
ATP5S	ATP5S-del_at	206992_s_at	HILO
ATP5S	ATP5S-del_at	206993_at	HILO
ATP5S	ATP5S-del_at	213995_at	HILO
ATP5SL	ATP5SL-del_at	218038_at	HILO
ATP5SL	ATP5SL-del_at	45828_at	HILO
ATP5SL	ATP5SL-del_at	45828_at	HILO
ATP5SL	ATP5SL-del_at	45828_at	HILO
ATP5SL	ATP5SL-del_at	218038_at	HILO
ATP5SL	ATP5SL-del_at	218038_at	HILO
ATP6V0A2	ATP6V0A2-del_at	205704_s_at	HILO
ATP6V0A2	ATP6V0A2-del_at	205704_s_at	HILO
ATP6V0A2	ATP6V0A2-del_at	205704_s_at	HILO
ATP6V0E1	ATP6V0E1-del_at	201171_at	HILO
ATP6V0E1	ATP6V0E1-del_at	201171_at	HILO
ATP6V0E1	ATP6V0E1-del_at	200096_s_at	HILO
ATP6V0E1	ATP6V0E1-del_at	200096_s_at	HILO
ATP6V0E1	ATP6V0E1-del_at	201171_at	HILO
ATP6V0E1	ATP6V0E1-del_at	200096_s_at	HILO
ATPIF1	ATPIF1-del_at	218671_s_at	HILO
ATPIF1	ATPIF1-del_at	218671_s_at	HILO
ATPIF1	ATPIF1-del_at	218671_s_at	HILO
ATRN	ATRN-del_at	212517_at	HILO
ATRN	ATRN-del_at	212517_at	HILO
ATRN	ATRN-del_at	212517_at	HILO
ATXN1	ATXN1-del_at	203232_s_at	HILO
ATXN1	ATXN1-del_at	203232_s_at	HILO
ATXN1	ATXN1-del_at	203232_s_at	HILO
ATXN3	ATXN3-del_at	205415_s_at	HILO
ATXN3	ATXN3-del_at	205415_s_at	HILO
ATXN3	ATXN3-del_at	205415_s_at	HILO
ATXN3	ATXN3-del_at	205416_s_at	HILO
ATXN3	ATXN3-del_at	205416_s_at	HILO
ATXN3	ATXN3-del_at	205416_s_at	HILO
ATXN7	ATXN7-del_at	204516_at	HILO
ATXN7	ATXN7-del_at	204516_at	HILO
ATXN7	ATXN7-del_at	204516_at	HILO
ATXN7L3B	ATXN7L3B-del_at	212114_at	HILO
ATXN7L3B	ATXN7L3B-del_at	212114_at	HILO
ATXN7L3B	ATXN7L3B-del_at	212113_at	HILO
ATXN7L3B	ATXN7L3B-del_at	212113_at	HILO
ATXN7L3B	ATXN7L3B-del_at	212113_at	HILO
ATXN7L3B	ATXN7L3B-del_at	212114_at	HILO
AUH	AUH-del_at	205052_at	HILO
AUH	AUH-del_at	205052_at	HILO
AUH	AUH-del_at	205052_at	HILO
AURKAIP1	AURKAIP1-del_at	218580_x_at	HILO
AURKAIP1	AURKAIP1-del_at	218580_x_at	HILO
AURKAIP1	AURKAIP1-del_at	218580_x_at	HILO
AVL9	AVL9-del_at	212474_at	HILO
AVL9	AVL9-del_at	212474_at	HILO
AVL9	AVL9-del_at	212474_at	HILO
AVPI1	AVPI1-del_at	218631_at	HILO
AVPI1	AVPI1-del_at	218631_at	HILO
AVPI1	AVPI1-del_at	218631_at	HILO
B3GALNT1	B3GALNT1-amp_at	211812_s_at	HIHI
B3GALNT1	B3GALNT1-amp_at	211812_s_at	HIHI
B3GALNT1	B3GALNT1-amp_at	211812_s_at	HIHI
B3GNTL1	B3GNTL1-del_at	213589_s_at	HILO
B3GNTL1	B3GNTL1-del_at	213589_s_at	HILO
B3GNTL1	B3GNTL1-del_at	213589_s_at	HILO
B4GALT1	B4GALT1-del_at	201883_s_at	HILO
B4GALT1	B4GALT1-del_at	201883_s_at	HILO
B4GALT1	B4GALT1-del_at	201883_s_at	HILO
BACE1	BACE1-del_at	217904_s_at	HILO
BACE1	BACE1-del_at	217904_s_at	HILO
BACE1	BACE1-del_at	217904_s_at	HILO
BAD	BAD-del_at	1861_at	HILO
BAD	BAD-del_at	1861_at	HILO
BAD	BAD-del_at	1861_at	HILO
BAG1	BAG1-del_at	202387_at	HILO
BAG1	BAG1-del_at	202387_at	HILO
BAG1	BAG1-del_at	211475_s_at	HILO
BAG1	BAG1-del_at	211475_s_at	HILO
BAG1	BAG1-del_at	211475_s_at	HILO
BAG1	BAG1-del_at	202387_at	HILO
BAG2	BAG2-del_at	209406_at	HILO
BAG2	BAG2-del_at	209406_at	HILO
BAG2	BAG2-del_at	209406_at	HILO
BAG5	BAG5-del_at	202984_s_at	HILO
BAG5	BAG5-del_at	202984_s_at	HILO
BAG5	BAG5-del_at	202984_s_at	HILO
BAIAP2	BAIAP2-del_at	209502_s_at	HILO
BAIAP2	BAIAP2-del_at	209502_s_at	HILO
BAIAP2	BAIAP2-del_at	209502_s_at	HILO
BBS10	BBS10-del_at	219487_at	HILO
BBS10	BBS10-del_at	219487_at	HILO
BBS10	BBS10-del_at	219487_at	HILO
BBS4	BBS4-del_at	212745_s_at	HILO
BBS4	BBS4-del_at	212744_at	HILO
BBS4	BBS4-del_at	212744_at	HILO
BBS4	BBS4-del_at	212745_s_at	HILO
BBS4	BBS4-del_at	212744_at	HILO
BBS4	BBS4-del_at	212745_s_at	HILO
BBS9	BBS9-del_at	209958_s_at	HILO
BBS9	BBS9-del_at	209958_s_at	HILO
BBS9	BBS9-del_at	209958_s_at	HILO
BCAR3	BCAR3-del_at	204032_at	HILO
BCAR3	BCAR3-del_at	204032_at	HILO
BCAR3	BCAR3-del_at	204032_at	HILO
BCAT2	BCAT2-del_at	203576_at	HILO
BCAT2	BCAT2-del_at	203576_at	HILO
BCAT2	BCAT2-del_at	203576_at	HILO
BCCIP	BCCIP-del_at	218264_at	HILO
BCCIP	BCCIP-del_at	218264_at	HILO
BCCIP	BCCIP-del_at	218264_at	HILO
BCKDHA	BCKDHA-del_at	202331_at	HILO
BCKDHA	BCKDHA-del_at	202331_at	HILO
BCKDHA	BCKDHA-del_at	202331_at	HILO
BCKDHB	BCKDHB-del_at	210653_s_at	HILO
BCKDHB	BCKDHB-del_at	213321_at	HILO
BCKDHB	BCKDHB-del_at	210653_s_at	HILO
BCKDHB	BCKDHB-del_at	213321_at	HILO
BCKDHB	BCKDHB-del_at	213321_at	HILO
BCKDHB	BCKDHB-del_at	210653_s_at	HILO
BCL2L2	BCL2L2-del_at	209311_at	HILO
BCL2L2	BCL2L2-del_at	209311_at	HILO
BCL2L2	BCL2L2-del_at	209311_at	HILO
BCL7A	BCL7A-del_at	203795_s_at	HILO
BCL7A	BCL7A-del_at	203796_s_at	HILO
BCL7A	BCL7A-del_at	203795_s_at	HILO
BCL7A	BCL7A-del_at	203795_s_at	HILO
BCL7A	BCL7A-del_at	203796_s_at	HILO
BCL7A	BCL7A-del_at	203796_s_at	HILO
BET1	BET1-del_at	202710_at	HILO
BET1	BET1-del_at	202710_at	HILO
BET1	BET1-del_at	202710_at	HILO
BICD2	BICD2-del_at	212702_s_at	HILO
BICD2	BICD2-del_at	213154_s_at	HILO
BICD2	BICD2-del_at	213154_s_at	HILO
BICD2	BICD2-del_at	212702_s_at	HILO
BICD2	BICD2-del_at	212702_s_at	HILO
BICD2	BICD2-del_at	213154_s_at	HILO
BIN1	BIN1-del_at	214439_x_at	HILO
BIN1	BIN1-del_at	210201_x_at	HILO
BIN1	BIN1-del_at	202931_x_at	HILO
BIN1	BIN1-del_at	202931_x_at	HILO
BIN1	BIN1-del_at	202931_x_at	HILO
BIN1	BIN1-del_at	210201_x_at	HILO
BIN1	BIN1-del_at	210201_x_at	HILO
BIN1	BIN1-del_at	214439_x_at	HILO
BIN1	BIN1-del_at	210202_s_at	HILO
BIN1	BIN1-del_at	210202_s_at	HILO
BIN1	BIN1-del_at	214439_x_at	HILO
BIN1	BIN1-del_at	210202_s_at	HILO
BIN3	BIN3-del_at	222199_s_at	OPP
BIN3	BIN3-del_at	222199_s_at	OPP
BIN3	BIN3-del_at	222199_s_at	OPP
BIRC3	BIRC3-del_at	210538_s_at	HILO
BIRC3	BIRC3-del_at	210538_s_at	HILO
BIRC3	BIRC3-del_at	210538_s_at	HILO
BLM	BLM-del_at	205733_at	HILO
BLM	BLM-del_at	205733_at	HILO
BLM	BLM-del_at	205733_at	HILO
BLVRA	BLVRA-del_at	203773_x_at	HILO
BLVRA	BLVRA-del_at	211729_x_at	HILO
BLVRA	BLVRA-del_at	203771_s_at	HILO
BLVRA	BLVRA-del_at	203771_s_at	HILO
BLVRA	BLVRA-del_at	211729_x_at	HILO
BLVRA	BLVRA-del_at	203773_x_at	HILO
BLVRA	BLVRA-del_at	203771_s_at	HILO
BLVRA	BLVRA-del_at	211729_x_at	HILO
BLVRA	BLVRA-del_at	203773_x_at	HILO
BMPR1A	BMPR1A-del_at	204832_s_at	HILO
BMPR1A	BMPR1A-del_at	213578_at	HILO
BMPR1A	BMPR1A-del_at	213578_at	HILO
BMPR1A	BMPR1A-del_at	204832_s_at	HILO
BMPR1A	BMPR1A-del_at	213578_at	HILO
BMPR1A	BMPR1A-del_at	204832_s_at	HILO
BNIP2	BNIP2-del_at	209308_s_at	HILO
BNIP2	BNIP2-del_at	209308_s_at	HILO
BNIP2	BNIP2-del_at	209308_s_at	HILO
BOLA2B	BOLA2B-del_at	209836_x_at	HILO
BPHL	BPHL-del_at	205750_at	HILO
BPHL	BPHL-del_at	205750_at	HILO
BPHL	BPHL-del_at	205750_at	HILO
BPTF	BPTF-del_at	209271_at	HILO
BPTF	BPTF-del_at	207186_s_at	HILO
BPTF	BPTF-del_at	209271_at	HILO
BPTF	BPTF-del_at	209271_at	HILO
BPTF	BPTF-del_at	207186_s_at	HILO
BPTF	BPTF-del_at	207186_s_at	HILO
BRAP	BRAP-del_at	41512_at	HILO
BRAP	BRAP-del_at	41512_at	HILO
BRAP	BRAP-del_at	41512_at	HILO
BRCA2	BRCA2-del_at	208368_s_at	HILO
BRCA2	BRCA2-del_at	208368_s_at	HILO
BRCA2	BRCA2-del_at	208368_s_at	HILO
BRD3	BRD3-del_at	203825_at	HILO
BRD3	BRD3-del_at	203825_at	HILO
BRD3	BRD3-del_at	203825_at	HILO
BRD7	BRD7-del_at	221776_s_at	HILO
BRD7	BRD7-del_at	221776_s_at	HILO
BRD7	BRD7-del_at	221776_s_at	HILO
BRD8	BRD8-del_at	202227_s_at	HILO
BRD8	BRD8-del_at	202227_s_at	HILO
BRD8	BRD8-del_at	202227_s_at	HILO
BSCL2	BSCL2-del_at	208906_at	HILO
BSCL2	BSCL2-del_at	208906_at	HILO
BSCL2	BSCL2-del_at	208906_at	HILO
BSPRY	BSPRY-del_at	218792_s_at	HILO
BSPRY	BSPRY-del_at	218792_s_at	HILO
BSPRY	BSPRY-del_at	218792_s_at	HILO
BTAF1	BTAF1-del_at	209430_at	HILO
BTAF1	BTAF1-del_at	209430_at	HILO
BTAF1	BTAF1-del_at	209430_at	HILO
BTC	BTC-del_at	207326_at	HILO
BTC	BTC-del_at	207326_at	HILO
BTC	BTC-del_at	207326_at	HILO
BTD	BTD-del_at	214117_s_at	HILO
BTD	BTD-del_at	214117_s_at	HILO
BTD	BTD-del_at	214117_s_at	HILO
BTG3	BTG3-del_at	215425_at	HILO
BTG3	BTG3-del_at	213134_x_at	HILO
BTG3	BTG3-del_at	205548_s_at	HILO
BTG3	BTG3-del_at	205548_s_at	HILO
BTG3	BTG3-del_at	213134_x_at	HILO
BTG3	BTG3-del_at	205548_s_at	HILO
BTG3	BTG3-del_at	213134_x_at	HILO
BTG3	BTG3-del_at	215425_at	HILO
BTG3	BTG3-del_at	215425_at	HILO
BTN3A1	BTN3A1-del_at	209770_at	HILO
BTN3A1	BTN3A1-del_at	209770_at	HILO
BTN3A1	BTN3A1-del_at	209770_at	HILO
BTN3A3	BTN3A3-del_at	38241_at	HILO
BTN3A3	BTN3A3-del_at	204820_s_at	HILO
BTN3A3	BTN3A3-del_at	38241_at	HILO
BTN3A3	BTN3A3-del_at	204821_at	HILO
BTN3A3	BTN3A3-del_at	38241_at	HILO
BTN3A3	BTN3A3-del_at	204821_at	HILO
BTN3A3	BTN3A3-del_at	204821_at	HILO
BUB3	BUB3-del_at	201456_s_at	HILO
BUB3	BUB3-del_at	201458_s_at	HILO
BUB3	BUB3-del_at	201456_s_at	HILO
BUB3	BUB3-del_at	201457_x_at	HILO
BUB3	BUB3-del_at	201456_s_at	HILO
BUB3	BUB3-del_at	201457_x_at	HILO
BUB3	BUB3-del_at	201457_x_at	HILO
BUB3	BUB3-del_at	201458_s_at	HILO
BUB3	BUB3-del_at	201458_s_at	HILO
BYSL	BYSL-del_at	203612_at	HILO
BYSL	BYSL-del_at	203612_at	HILO
BYSL	BYSL-del_at	203612_at	HILO
BZW2	BZW2-del_at	217809_at	HILO
BZW2	BZW2-del_at	217809_at	HILO
BZW2	BZW2-del_at	217809_at	HILO
C10orf2	C10orf2-del_at	218590_at	HILO
C10orf2	C10orf2-del_at	218590_at	HILO
C10orf2	C10orf2-del_at	218590_at	HILO
C1GALT1	C1GALT1-del_at	219439_at	HILO
C1GALT1	C1GALT1-del_at	219439_at	HILO
C1GALT1	C1GALT1-del_at	219439_at	HILO
C2CD2	C2CD2-del_at	212875_s_at	HILO
C2CD2	C2CD2-del_at	212875_s_at	HILO
C2CD2	C2CD2-del_at	212875_s_at	HILO
CABYR	CABYR-del_at	219928_s_at	HILO
CABYR	CABYR-del_at	219928_s_at	HILO
CABYR	CABYR-del_at	219928_s_at	HILO
CACNB3	CACNB3-del_at	34726_at	HILO
CACNB3	CACNB3-del_at	34726_at	HILO
CACNB3	CACNB3-del_at	34726_at	HILO
CALCOCO2	CALCOCO2-del_at	210817_s_at	HILO
CALCOCO2	CALCOCO2-del_at	210817_s_at	HILO
CALCOCO2	CALCOCO2-del_at	210817_s_at	HILO
CALM1	CALM1-del_at	211984_at	HILO
CALM1	CALM1-del_at	211984_at	HILO
CALM1	CALM1-del_at	211985_s_at	HILO
CALM1	CALM1-del_at	211985_s_at	HILO
CALM1	CALM1-del_at	211984_at	HILO
CALM1	CALM1-del_at	211985_s_at	HILO
CALML4	CALML4-del_at	64408_s_at	HILO
CALML4	CALML4-del_at	64408_s_at	HILO
CALML4	CALML4-del_at	64408_s_at	HILO
CALML4	CALML4-del_at	221879_at	HILO
CALML4	CALML4-del_at	221879_at	HILO
CALML4	CALML4-del_at	221879_at	HILO
CAMLG	CAMLG-del_at	203538_at	HILO
CAMLG	CAMLG-del_at	203538_at	HILO
CAMLG	CAMLG-del_at	203538_at	HILO
CAMTA1	CAMTA1-del_at	213268_at	HILO
CAMTA1	CAMTA1-del_at	213268_at	HILO
CAMTA1	CAMTA1-del_at	213268_at	HILO
CAND1	CAND1-del_at	207483_s_at	HILO
CAND1	CAND1-del_at	208838_at	HILO
CAND1	CAND1-del_at	207483_s_at	HILO
CAND1	CAND1-del_at	208838_at	HILO
CAND1	CAND1-del_at	208838_at	HILO
CAND1	CAND1-del_at	207483_s_at	HILO
CANT1	CANT1-del_at	221732_at	HILO
CANT1	CANT1-del_at	221732_at	HILO
CANT1	CANT1-del_at	46323_at	HILO
CANT1	CANT1-del_at	221732_at	HILO
CANT1	CANT1-del_at	46323_at	HILO
CANT1	CANT1-del_at	46323_at	HILO
CANX	CANX-del_at	208853_s_at	HILO
CANX	CANX-del_at	208853_s_at	HILO
CANX	CANX-del_at	208852_s_at	HILO
CANX	CANX-del_at	208853_s_at	HILO
CANX	CANX-del_at	208852_s_at	HILO
CANX	CANX-del_at	208852_s_at	HILO
CAPN1	CAPN1-del_at	200752_s_at	HILO
CAPN1	CAPN1-del_at	200752_s_at	HILO
CAPN1	CAPN1-del_at	200752_s_at	HILO
CAPN5	CAPN5-amp_at	205166_at	HIHI
CAPN5	CAPN5-amp_at	205166_at	HIHI
CAPN5	CAPN5-amp_at	205166_at	HIHI
CAPN7	CAPN7-del_at	203356_at	HILO
CAPN7	CAPN7-del_at	203356_at	HILO
CAPN7	CAPN7-del_at	203356_at	HILO
CAPRIN1	CAPRIN1-del_at	200722_s_at	HILO
CAPRIN1	CAPRIN1-del_at	200722_s_at	HILO
CAPRIN1	CAPRIN1-del_at	200722_s_at	HILO
CAPZA2	CAPZA2-del_at	201237_at	HILO
CAPZA2	CAPZA2-del_at	201237_at	HILO
CAPZA2	CAPZA2-del_at	201238_s_at	HILO
CAPZA2	CAPZA2-del_at	201238_s_at	HILO
CAPZA2	CAPZA2-del_at	201237_at	HILO
CAPZA2	CAPZA2-del_at	201238_s_at	HILO
CAPZB	CAPZB-del_at	201950_x_at	HILO
CAPZB	CAPZB-del_at	201950_x_at	HILO
CAPZB	CAPZB-del_at	201950_x_at	HILO
CARKD	CARKD-del_at	217940_s_at	HILO
CARKD	CARKD-del_at	217940_s_at	HILO
CARKD	CARKD-del_at	217940_s_at	HILO
CARS2	CARS2-del_at	218153_at	HILO
CARS2	CARS2-del_at	218153_at	HILO
CARS2	CARS2-del_at	218153_at	HILO
CASP4	CASP4-del_at	209310_s_at	HILO
CASP4	CASP4-del_at	209310_s_at	HILO
CASP4	CASP4-del_at	209310_s_at	HILO
CASP6	CASP6-del_at	211464_x_at	HILO
CASP6	CASP6-del_at	211464_x_at	HILO
CASP6	CASP6-del_at	211464_x_at	HILO
CASP8AP2	CASP8AP2-del_at	222201_s_at	HILO
CASP8AP2	CASP8AP2-del_at	222201_s_at	HILO
CASP8AP2	CASP8AP2-del_at	222201_s_at	HILO
CASP9	CASP9-del_at	210775_x_at	HILO
CASP9	CASP9-del_at	203984_s_at	HILO
CASP9	CASP9-del_at	203984_s_at	HILO
CASP9	CASP9-del_at	210775_x_at	HILO
CASP9	CASP9-del_at	210775_x_at	HILO
CASP9	CASP9-del_at	203984_s_at	HILO
CAST	CAST-del_at	208908_s_at	HILO
CAST	CAST-del_at	207467_x_at	HILO
CAST	CAST-del_at	207467_x_at	HILO
CAST	CAST-del_at	208908_s_at	HILO
CAST	CAST-del_at	208908_s_at	HILO
CAST	CAST-del_at	207467_x_at	HILO
CAV2	CAV2-del_at	203324_s_at	HILO
CAV2	CAV2-del_at	203323_at	HILO
CAV2	CAV2-del_at	203323_at	HILO
CAV2	CAV2-del_at	203323_at	HILO
CAV2	CAV2-del_at	203324_s_at	HILO
CAV2	CAV2-del_at	203324_s_at	HILO
CBFA2T2	CBFA2T2-amp_at	207625_s_at	HIHI
CBFA2T2	CBFA2T2-amp_at	207625_s_at	HIHI
CBFA2T2	CBFA2T2-amp_at	207625_s_at	HIHI
CBLC	CBLC-del_at	220638_s_at	HILO
CBLC	CBLC-del_at	220638_s_at	HILO
CBLC	CBLC-del_at	220638_s_at	HILO
CBR1	CBR1-del_at	209213_at	HILO
CBR1	CBR1-del_at	209213_at	HILO
CBR1	CBR1-del_at	209213_at	HILO
CBR4	CBR4-del_at	213626_at	HILO
CBR4	CBR4-del_at	213626_at	HILO
CBR4	CBR4-del_at	213626_at	HILO
CBX3	CBX3-del_at	201091_s_at	HILO
CBX3	CBX3-del_at	201091_s_at	HILO
CBX3	CBX3-del_at	201091_s_at	HILO
CBX5	CBX5-del_at	212126_at	HILO
CBX5	CBX5-del_at	212126_at	HILO
CBX5	CBX5-del_at	212126_at	HILO
CC2D2B	CC2D2B-del_at	219731_at	HILO
CC2D2B	CC2D2B-del_at	219731_at	HILO
CC2D2B	CC2D2B-del_at	219731_at	HILO
CCBL2	CCBL2-del_at	209472_at	HILO
CCBL2	CCBL2-del_at	209472_at	HILO
CCBL2	CCBL2-del_at	209472_at	HILO
CCDC15	CCDC15-del_at	220466_at	HILO
CCDC15	CCDC15-del_at	220466_at	HILO
CCDC15	CCDC15-del_at	220466_at	HILO
CCDC25	CCDC25-del_at	218125_s_at	HILO
CCDC25	CCDC25-del_at	218125_s_at	HILO
CCDC25	CCDC25-del_at	218125_s_at	HILO
CCDC28B	CCDC28B-del_at	221912_s_at	HILO
CCDC28B	CCDC28B-del_at	221912_s_at	HILO
CCDC28B	CCDC28B-del_at	221912_s_at	HILO
CCDC41	CCDC41-del_at	219644_at	HILO
CCDC41	CCDC41-del_at	219644_at	HILO
CCDC41	CCDC41-del_at	219644_at	HILO
CCDC47	CCDC47-del_at	217814_at	HILO
CCDC47	CCDC47-del_at	217814_at	HILO
CCDC47	CCDC47-del_at	217814_at	HILO
CCDC51	CCDC51-del_at	218722_s_at	HILO
CCDC51	CCDC51-del_at	218722_s_at	HILO
CCDC51	CCDC51-del_at	218722_s_at	HILO
CCDC76	CCDC76-del_at	219130_at	HILO
CCDC76	CCDC76-del_at	219130_at	HILO
CCDC76	CCDC76-del_at	219130_at	HILO
CCDC92	CCDC92-del_at	218175_at	HILO
CCDC92	CCDC92-del_at	218175_at	HILO
CCDC92	CCDC92-del_at	218175_at	HILO
CCND3	CCND3-del_at	201700_at	HILO
CCND3	CCND3-del_at	201700_at	HILO
CCND3	CCND3-del_at	201700_at	HILO
CCNE1	CCNE1-amp_at	213523_at	HIHI
CCNE1	CCNE1-amp_at	213523_at	HIHI
CCNE1	CCNE1-amp_at	213523_at	HIHI
CCNG1	CCNG1-del_at	208796_s_at	HILO
CCNG1	CCNG1-del_at	208796_s_at	HILO
CCNG1	CCNG1-del_at	208796_s_at	HILO
CCNJ	CCNJ-del_at	219470_x_at	HILO
CCNJ	CCNJ-del_at	219470_x_at	HILO
CCNJ	CCNJ-del_at	219470_x_at	HILO
CCNL2	CCNL2-del_at	221427_s_at	HILO
CCNL2	CCNL2-del_at	221427_s_at	HILO
CCNL2	CCNL2-del_at	221427_s_at	HILO
CCNT2	CCNT2-del_at	213743_at	HILO
CCNT2	CCNT2-del_at	213743_at	HILO
CCNT2	CCNT2-del_at	213743_at	HILO
CCZ1	CCZ1-del_at	208310_s_at	HILO
CD2AP	CD2AP-del_at	203593_at	HILO
CD2AP	CD2AP-del_at	203593_at	HILO
CD2AP	CD2AP-del_at	203593_at	HILO
CD2BP2	CD2BP2-del_at	202256_at	HILO
CD2BP2	CD2BP2-del_at	202256_at	HILO
CD2BP2	CD2BP2-del_at	202256_at	HILO
CD44	CD44-del_at	212014_x_at	HILO
CD44	CD44-del_at	204489_s_at	HILO
CD44	CD44-del_at	204489_s_at	HILO
CD44	CD44-del_at	212014_x_at	HILO
CD44	CD44-del_at	212014_x_at	HILO
CD44	CD44-del_at	204489_s_at	HILO
CDC16	CDC16-del_at	209659_s_at	HILO
CDC16	CDC16-del_at	209658_at	HILO
CDC16	CDC16-del_at	209658_at	HILO
CDC16	CDC16-del_at	209658_at	HILO
CDC16	CDC16-del_at	209659_s_at	HILO
CDC16	CDC16-del_at	209659_s_at	HILO
CDC16	CDC16-del_at	202717_s_at	HILO
CDC16	CDC16-del_at	202717_s_at	HILO
CDC16	CDC16-del_at	202717_s_at	HILO
CDC20	CDC20-del_at	202870_s_at	HILO
CDC20	CDC20-del_at	202870_s_at	HILO
CDC20	CDC20-del_at	202870_s_at	HILO
CDC23	CDC23-del_at	202892_at	HILO
CDC23	CDC23-del_at	202892_at	HILO
CDC23	CDC23-del_at	202892_at	HILO
CDC27	CDC27-del_at	217879_at	HILO
CDC27	CDC27-del_at	217879_at	HILO
CDC27	CDC27-del_at	217879_at	HILO
CDC40	CDC40-del_at	203376_at	HILO
CDC40	CDC40-del_at	203376_at	HILO
CDC40	CDC40-del_at	203377_s_at	HILO
CDC40	CDC40-del_at	203377_s_at	HILO
CDC40	CDC40-del_at	203376_at	HILO
CDC40	CDC40-del_at	203377_s_at	HILO
CDC42BPB	CDC42BPB-del_at	217849_s_at	HILO
CDC42BPB	CDC42BPB-del_at	217849_s_at	HILO
CDC42BPB	CDC42BPB-del_at	217849_s_at	HILO
CDCA4	CDCA4-del_at	218399_s_at	HILO
CDCA4	CDCA4-del_at	218399_s_at	HILO
CDCA4	CDCA4-del_at	218399_s_at	HILO
CDK11A	CDK11A-del_at	211289_x_at	HILO
CDK11A	CDK11A-del_at	212401_s_at	HILO
CDK11A	CDK11A-del_at	212401_s_at	HILO
CDK11A	CDK11A-del_at	212401_s_at	HILO
CDK17	CDK17-del_at	221918_at	HILO
CDK17	CDK17-del_at	221918_at	HILO
CDK17	CDK17-del_at	221918_at	HILO
CDK19	CDK19-del_at	212897_at	HILO
CDK19	CDK19-del_at	212897_at	HILO
CDK19	CDK19-del_at	212897_at	HILO
CDK2AP2	CDK2AP2-del_at	203252_at	HILO
CDK2AP2	CDK2AP2-del_at	203252_at	HILO
CDK2AP2	CDK2AP2-del_at	203252_at	HILO
CDK4	CDK4-del_at	202246_s_at	HILO
CDK4	CDK4-del_at	202246_s_at	HILO
CDK4	CDK4-del_at	202246_s_at	HILO
CDK8	CDK8-del_at	204831_at	HILO
CDK8	CDK8-del_at	204831_at	HILO
CDK8	CDK8-del_at	204831_at	HILO
CDKL3	CDKL3-del_at	219831_at	HILO
CDKL3	CDKL3-del_at	219831_at	HILO
CDKL3	CDKL3-del_at	219831_at	HILO
CDR2	CDR2-del_at	209501_at	HILO
CDR2	CDR2-del_at	209501_at	HILO
CDR2	CDR2-del_at	209501_at	HILO
CDR2L	CDR2L-del_at	213230_at	HILO
CDR2L	CDR2L-del_at	213230_at	HILO
CDR2L	CDR2L-del_at	213230_at	HILO
CELF1	CELF1-del_at	209489_at	HILO
CELF1	CELF1-del_at	209489_at	HILO
CELF1	CELF1-del_at	209489_at	HILO
CELSR2	CELSR2-del_at	36499_at	HILO
CELSR2	CELSR2-del_at	204029_at	HILO
CELSR2	CELSR2-del_at	204029_at	HILO
CELSR2	CELSR2-del_at	36499_at	HILO
CELSR2	CELSR2-del_at	204029_at	HILO
CELSR2	CELSR2-del_at	36499_at	HILO
CENPC1	CENPC1-del_at	204739_at	HILO
CENPC1	CENPC1-del_at	204739_at	HILO
CENPC1	CENPC1-del_at	204739_at	HILO
CENPF	CENPF-del_at	207828_s_at	HILO
CENPF	CENPF-del_at	207828_s_at	HILO
CENPF	CENPF-del_at	207828_s_at	HILO
CEP290	CEP290-del_at	221683_s_at	HILO
CEP290	CEP290-del_at	221683_s_at	HILO
CEP290	CEP290-del_at	221683_s_at	HILO
CEP57	CEP57-del_at	203493_s_at	HILO
CEP57	CEP57-del_at	203494_s_at	HILO
CEP57	CEP57-del_at	203492_x_at	HILO
CEP57	CEP57-del_at	203492_x_at	HILO
CEP57	CEP57-del_at	203492_x_at	HILO
CEP57	CEP57-del_at	203494_s_at	HILO
CEP57	CEP57-del_at	209862_s_at	HILO
CEP57	CEP57-del_at	203491_s_at	HILO
CEP57	CEP57-del_at	203491_s_at	HILO
CEP57	CEP57-del_at	203491_s_at	HILO
CEP57	CEP57-del_at	203493_s_at	HILO
CEP57	CEP57-del_at	203494_s_at	HILO
CEP57	CEP57-del_at	209862_s_at	HILO
CEP57	CEP57-del_at	209862_s_at	HILO
CEP57	CEP57-del_at	203493_s_at	HILO
CEP76	CEP76-del_at	219311_at	HILO
CEP76	CEP76-del_at	52285_f_at	HILO
CEP76	CEP76-del_at	52285_f_at	HILO
CEP76	CEP76-del_at	219311_at	HILO
CEP76	CEP76-del_at	219311_at	HILO
CEP76	CEP76-del_at	52285_f_at	HILO
CES2	CES2-del_at	209667_at	HILO
CES2	CES2-del_at	209667_at	HILO
CES2	CES2-del_at	209667_at	HILO
CES2	CES2-del_at	213509_x_at	HILO
CES2	CES2-del_at	213509_x_at	HILO
CES2	CES2-del_at	213509_x_at	HILO
CGRRF1	CGRRF1-del_at	204605_at	HILO
CGRRF1	CGRRF1-del_at	204605_at	HILO
CGRRF1	CGRRF1-del_at	204605_at	HILO
CHAF1B	CHAF1B-del_at	204775_at	HILO
CHAF1B	CHAF1B-del_at	204775_at	HILO
CHAF1B	CHAF1B-del_at	204775_at	HILO
CHD1	CHD1-del_at	204258_at	HILO
CHD1	CHD1-del_at	204258_at	HILO
CHD1	CHD1-del_at	204258_at	HILO
CHD8	CHD8-del_at	212571_at	HILO
CHD8	CHD8-del_at	212571_at	HILO
CHD8	CHD8-del_at	212571_at	HILO
CHD9	CHD9-del_at	212615_at	HILO
CHD9	CHD9-del_at	212615_at	HILO
CHD9	CHD9-del_at	212615_at	HILO
CHEK1	CHEK1-del_at	205393_s_at	HILO
CHEK1	CHEK1-del_at	205393_s_at	HILO
CHEK1	CHEK1-del_at	205393_s_at	HILO
CHFR	CHFR-del_at	218803_at	HILO
CHFR	CHFR-del_at	218803_at	HILO
CHFR	CHFR-del_at	218803_at	HILO
CHIC2	CHIC2-del_at	219492_at	HILO
CHIC2	CHIC2-del_at	219492_at	HILO
CHIC2	CHIC2-del_at	219492_at	HILO
CHMP1B	CHMP1B-del_at	218178_s_at	HILO
CHMP1B	CHMP1B-del_at	218177_at	HILO
CHMP1B	CHMP1B-del_at	218177_at	HILO
CHMP1B	CHMP1B-del_at	218178_s_at	HILO
CHMP1B	CHMP1B-del_at	218177_at	HILO
CHMP1B	CHMP1B-del_at	218178_s_at	HILO
CHMP2B	CHMP2B-del_at	202536_at	HILO
CHMP2B	CHMP2B-del_at	202537_s_at	HILO
CHMP2B	CHMP2B-del_at	202537_s_at	HILO
CHMP2B	CHMP2B-del_at	202537_s_at	HILO
CHMP2B	CHMP2B-del_at	202536_at	HILO
CHMP2B	CHMP2B-del_at	202536_at	HILO
CHMP4A	CHMP4A-del_at	218571_s_at	HILO
CHMP4A	CHMP4A-del_at	218571_s_at	HILO
CHMP4A	CHMP4A-del_at	218571_s_at	HILO
CHMP5	CHMP5-del_at	218085_at	HILO
CHMP5	CHMP5-del_at	219356_s_at	HILO
CHMP5	CHMP5-del_at	218085_at	HILO
CHMP5	CHMP5-del_at	218085_at	HILO
CHMP5	CHMP5-del_at	219356_s_at	HILO
CHMP5	CHMP5-del_at	219356_s_at	HILO
CHORDC1	CHORDC1-del_at	218566_s_at	HILO
CHORDC1	CHORDC1-del_at	218566_s_at	HILO
CHORDC1	CHORDC1-del_at	218566_s_at	HILO
CHRNB1	CHRNB1-del_at	206703_at	HILO
CHRNB1	CHRNB1-del_at	206703_at	HILO
CHRNB1	CHRNB1-del_at	206703_at	HILO
CHST1	CHST1-del_at	205567_at	HILO
CHST1	CHST1-del_at	205567_at	HILO
CHST1	CHST1-del_at	205567_at	HILO
CHST12	CHST12-del_at	218927_s_at	HILO
CHST12	CHST12-del_at	218927_s_at	HILO
CHST12	CHST12-del_at	218927_s_at	HILO
CHUK	CHUK-del_at	209666_s_at	HILO
CHUK	CHUK-del_at	209666_s_at	HILO
CHUK	CHUK-del_at	209666_s_at	HILO
CIB1	CIB1-del_at	201953_at	HILO
CIB1	CIB1-del_at	201953_at	HILO
CIB1	CIB1-del_at	201953_at	HILO
CISD1	CISD1-del_at	218597_s_at	HILO
CISD1	CISD1-del_at	218597_s_at	HILO
CISD1	CISD1-del_at	218597_s_at	HILO
CIT	CIT-del_at	212801_at	HILO
CIT	CIT-del_at	212801_at	HILO
CIT	CIT-del_at	212801_at	HILO
CIZ1	CIZ1-del_at	205516_x_at	HILO
CIZ1	CIZ1-del_at	205516_x_at	HILO
CIZ1	CIZ1-del_at	205516_x_at	HILO
CIZ1	CIZ1-del_at	213977_s_at	HILO
CIZ1	CIZ1-del_at	213977_s_at	HILO
CIZ1	CIZ1-del_at	213977_s_at	HILO
CKAP4	CKAP4-del_at	200998_s_at	HILO
CKAP4	CKAP4-del_at	200999_s_at	HILO
CKAP4	CKAP4-del_at	200999_s_at	HILO
CKAP4	CKAP4-del_at	200998_s_at	HILO
CKAP4	CKAP4-del_at	200999_s_at	HILO
CKAP4	CKAP4-del_at	200998_s_at	HILO
CLASP2	CLASP2-del_at	212309_at	HILO
CLASP2	CLASP2-del_at	212309_at	HILO
CLASP2	CLASP2-del_at	212306_at	HILO
CLASP2	CLASP2-del_at	212309_at	HILO
CLASP2	CLASP2-del_at	212306_at	HILO
CLASP2	CLASP2-del_at	212306_at	HILO
CLCN3	CLCN3-del_at	201733_at	HILO
CLCN3	CLCN3-del_at	201732_s_at	HILO
CLCN3	CLCN3-del_at	201732_s_at	HILO
CLCN3	CLCN3-del_at	201733_at	HILO
CLCN3	CLCN3-del_at	201732_s_at	HILO
CLCN3	CLCN3-del_at	201733_at	HILO
CLDN6	CLDN6-del_at	208474_at	HILO
CLDN6	CLDN6-del_at	208474_at	HILO
CLDN6	CLDN6-del_at	208474_at	HILO
CLINT1	CLINT1-del_at	201769_at	HILO
CLINT1	CLINT1-del_at	201769_at	HILO
CLINT1	CLINT1-del_at	201769_at	HILO
CLINT1	CLINT1-del_at	201768_s_at	HILO
CLINT1	CLINT1-del_at	201768_s_at	HILO
CLINT1	CLINT1-del_at	201768_s_at	HILO
CLIP1	CLIP1-del_at	201975_at	HILO
CLIP1	CLIP1-del_at	201975_at	HILO
CLIP1	CLIP1-del_at	201975_at	HILO
CLK4	CLK4-del_at	210346_s_at	HILO
CLK4	CLK4-del_at	210346_s_at	HILO
CLK4	CLK4-del_at	210346_s_at	HILO
CLMN	CLMN-del_at	213839_at	HILO
CLMN	CLMN-del_at	221042_s_at	HILO
CLMN	CLMN-del_at	213839_at	HILO
CLMN	CLMN-del_at	221042_s_at	HILO
CLMN	CLMN-del_at	221042_s_at	HILO
CLMN	CLMN-del_at	213839_at	HILO
CLN3	CLN3-del_at	210859_x_at	HILO
CLN3	CLN3-del_at	210859_x_at	HILO
CLN3	CLN3-del_at	210859_x_at	HILO
CLOCK	CLOCK-del_at	204980_at	HILO
CLOCK	CLOCK-del_at	204980_at	HILO
CLOCK	CLOCK-del_at	204980_at	HILO
CLPTM1	CLPTM1-del_at	211136_s_at	HILO
CLPTM1	CLPTM1-del_at	211136_s_at	HILO
CLPTM1	CLPTM1-del_at	211136_s_at	HILO
CLPX	CLPX-del_at	204809_at	HILO
CLPX	CLPX-del_at	204809_at	HILO
CLPX	CLPX-del_at	204809_at	HILO
CLSTN1	CLSTN1-del_at	201561_s_at	HILO
CLSTN1	CLSTN1-del_at	201561_s_at	HILO
CLSTN1	CLSTN1-del_at	201561_s_at	HILO
CLTB	CLTB-del_at	206284_x_at	HILO
CLTB	CLTB-del_at	211043_s_at	HILO
CLTB	CLTB-del_at	211043_s_at	HILO
CLTB	CLTB-del_at	211043_s_at	HILO
CLTB	CLTB-del_at	206284_x_at	HILO
CLTB	CLTB-del_at	206284_x_at	HILO
CLUAP1	CLUAP1-del_at	204577_s_at	HILO
CLUAP1	CLUAP1-del_at	204577_s_at	HILO
CLUAP1	CLUAP1-del_at	204576_s_at	HILO
CLUAP1	CLUAP1-del_at	204577_s_at	HILO
CLUAP1	CLUAP1-del_at	204576_s_at	HILO
CLUAP1	CLUAP1-del_at	204576_s_at	HILO
CMTM6	CMTM6-del_at	217947_at	HILO
CMTM6	CMTM6-del_at	217947_at	HILO
CMTM6	CMTM6-del_at	217947_at	HILO
CNIH	CNIH-del_at	201653_at	HILO
CNIH	CNIH-del_at	201653_at	HILO
CNIH	CNIH-del_at	201653_at	HILO
CNOT3	CNOT3-del_at	203239_s_at	HILO
CNOT3	CNOT3-del_at	203239_s_at	HILO
CNOT3	CNOT3-del_at	203239_s_at	HILO
CNOT6	CNOT6-del_at	217970_s_at	HILO
CNOT6	CNOT6-del_at	217970_s_at	HILO
CNOT6	CNOT6-del_at	217970_s_at	HILO
CNOT8	CNOT8-del_at	202163_s_at	HILO
CNOT8	CNOT8-del_at	202162_s_at	HILO
CNOT8	CNOT8-del_at	202163_s_at	HILO
CNOT8	CNOT8-del_at	202162_s_at	HILO
CNOT8	CNOT8-del_at	202163_s_at	HILO
CNOT8	CNOT8-del_at	202162_s_at	HILO
CNPY2	CNPY2-del_at	209797_at	HILO
CNPY2	CNPY2-del_at	209797_at	HILO
CNPY2	CNPY2-del_at	209796_s_at	HILO
CNPY2	CNPY2-del_at	209796_s_at	HILO
CNPY2	CNPY2-del_at	209797_at	HILO
CNPY2	CNPY2-del_at	209796_s_at	HILO
CNPY3	CNPY3-del_at	217931_at	HILO
CNPY3	CNPY3-del_at	217931_at	HILO
CNPY3	CNPY3-del_at	217931_at	HILO
COBRA1	COBRA1-del_at	202757_at	HILO
COBRA1	COBRA1-del_at	202757_at	HILO
COBRA1	COBRA1-del_at	202757_at	HILO
COG7	COG7-del_at	213190_at	HILO
COG7	COG7-del_at	213190_at	HILO
COG7	COG7-del_at	213190_at	HILO
COIL	COIL-del_at	203653_s_at	HILO
COIL	COIL-del_at	203654_s_at	HILO
COIL	COIL-del_at	203654_s_at	HILO
COIL	COIL-del_at	203654_s_at	HILO
COIL	COIL-del_at	203653_s_at	HILO
COIL	COIL-del_at	203653_s_at	HILO
COL6A2	COL6A2-del_at	213290_at	HILO
COL6A2	COL6A2-del_at	213290_at	HILO
COL6A2	COL6A2-del_at	213290_at	HILO
COMMD4	COMMD4-del_at	209132_s_at	HILO
COMMD4	COMMD4-del_at	209132_s_at	HILO
COMMD4	COMMD4-del_at	209132_s_at	HILO
COMT	COMT-del_at	208818_s_at	HILO
COMT	COMT-del_at	208818_s_at	HILO
COMT	COMT-del_at	208818_s_at	HILO
COPS8	COPS8-del_at	202142_at	HILO
COPS8	COPS8-del_at	202141_s_at	HILO
COPS8	COPS8-del_at	202141_s_at	HILO
COPS8	COPS8-del_at	202141_s_at	HILO
COPS8	COPS8-del_at	202142_at	HILO
COPS8	COPS8-del_at	202142_at	HILO
COQ3	COQ3-del_at	221227_x_at	HILO
COQ3	COQ3-del_at	221227_x_at	HILO
COQ3	COQ3-del_at	221227_x_at	HILO
COQ4	COQ4-del_at	218328_at	HILO
COQ4	COQ4-del_at	218328_at	HILO
COQ4	COQ4-del_at	218328_at	HILO
COQ7	COQ7-del_at	209746_s_at	HILO
COQ7	COQ7-del_at	209746_s_at	HILO
COQ7	COQ7-del_at	210820_x_at	HILO
COQ7	COQ7-del_at	209745_at	HILO
COQ7	COQ7-del_at	210820_x_at	HILO
COQ7	COQ7-del_at	209746_s_at	HILO
COQ7	COQ7-del_at	209745_at	HILO
COQ7	COQ7-del_at	210820_x_at	HILO
COQ7	COQ7-del_at	209745_at	HILO
CORO2A	CORO2A-del_at	205538_at	HILO
CORO2A	CORO2A-del_at	205538_at	HILO
CORO2A	CORO2A-del_at	205538_at	HILO
COX11	COX11-del_at	214277_at	HILO
COX11	COX11-del_at	211727_s_at	HILO
COX11	COX11-del_at	211727_s_at	HILO
COX11	COX11-del_at	203551_s_at	HILO
COX11	COX11-del_at	214277_at	HILO
COX11	COX11-del_at	211727_s_at	HILO
COX11	COX11-del_at	203551_s_at	HILO
COX11	COX11-del_at	203551_s_at	HILO
COX11	COX11-del_at	214277_at	HILO
COX15	COX15-del_at	219547_at	HILO
COX15	COX15-del_at	221550_at	HILO
COX15	COX15-del_at	221550_at	HILO
COX15	COX15-del_at	219547_at	HILO
COX15	COX15-del_at	219547_at	HILO
COX15	COX15-del_at	221550_at	HILO
COX7C	COX7C-del_at	213846_at	HILO
COX7C	COX7C-del_at	213846_at	HILO
COX7C	COX7C-del_at	213846_at	HILO
CPPED1	CPPED1-del_at	218610_s_at	HILO
CPPED1	CPPED1-del_at	218610_s_at	HILO
CPPED1	CPPED1-del_at	218610_s_at	HILO
CPT2	CPT2-del_at	204264_at	HILO
CPT2	CPT2-del_at	204264_at	HILO
CPT2	CPT2-del_at	204264_at	HILO
CRBN	CRBN-del_at	218142_s_at	HILO
CRBN	CRBN-del_at	218142_s_at	HILO
CRBN	CRBN-del_at	218142_s_at	HILO
CREB3	CREB3-del_at	209432_s_at	HILO
CREB3	CREB3-del_at	209432_s_at	HILO
CREB3	CREB3-del_at	209432_s_at	HILO
CRELD1	CRELD1-del_at	203368_at	HILO
CRELD1	CRELD1-del_at	203368_at	HILO
CRELD1	CRELD1-del_at	203368_at	HILO
CRK	CRK-del_at	202225_at	HILO
CRK	CRK-del_at	202226_s_at	HILO
CRK	CRK-del_at	202224_at	HILO
CRK	CRK-del_at	202225_at	HILO
CRK	CRK-del_at	202226_s_at	HILO
CRK	CRK-del_at	202225_at	HILO
CRK	CRK-del_at	202226_s_at	HILO
CRK	CRK-del_at	202224_at	HILO
CRK	CRK-del_at	202224_at	HILO
CRKL	CRKL-del_at	212180_at	HILO
CRKL	CRKL-del_at	212180_at	HILO
CRKL	CRKL-del_at	212180_at	HILO
CRNKL1	CRNKL1-del_at	219913_s_at	HILO
CRNKL1	CRNKL1-del_at	219913_s_at	HILO
CRNKL1	CRNKL1-del_at	219913_s_at	HILO
CROCCP2	CROCCP2-del_at	211038_s_at	HILO
CROCCP2	CROCCP2-del_at	211038_s_at	HILO
CROCCP2	CROCCP2-del_at	211038_s_at	HILO
CRTC3	CRTC3-del_at	218648_at	HILO
CRTC3	CRTC3-del_at	218648_at	HILO
CRTC3	CRTC3-del_at	218648_at	HILO
CRY1	CRY1-del_at	209674_at	HILO
CRY1	CRY1-del_at	209674_at	HILO
CRY1	CRY1-del_at	209674_at	HILO
CRYZL1	CRYZL1-del_at	219767_s_at	HILO
CRYZL1	CRYZL1-del_at	219767_s_at	HILO
CRYZL1	CRYZL1-del_at	219767_s_at	HILO
CSGALNACT2	CSGALNACT2-del_at	222235_s_at	HILO
CSGALNACT2	CSGALNACT2-del_at	222235_s_at	HILO
CSGALNACT2	CSGALNACT2-del_at	218871_x_at	HILO
CSGALNACT2	CSGALNACT2-del_at	218871_x_at	HILO
CSGALNACT2	CSGALNACT2-del_at	222235_s_at	HILO
CSGALNACT2	CSGALNACT2-del_at	218871_x_at	HILO
CSK	CSK-del_at	202329_at	HILO
CSK	CSK-del_at	202329_at	HILO
CSK	CSK-del_at	202329_at	HILO
CSNK1A1	CSNK1A1-del_at	208867_s_at	HILO
CSNK1A1	CSNK1A1-del_at	208866_at	HILO
CSNK1A1	CSNK1A1-del_at	208867_s_at	HILO
CSNK1A1	CSNK1A1-del_at	208866_at	HILO
CSNK1A1	CSNK1A1-del_at	208867_s_at	HILO
CSNK1A1	CSNK1A1-del_at	208866_at	HILO
CSNK1D	CSNK1D-del_at	207945_s_at	HILO
CSNK1D	CSNK1D-del_at	207945_s_at	HILO
CSNK1D	CSNK1D-del_at	207945_s_at	HILO
CSNK1G3	CSNK1G3-del_at	220768_s_at	HILO
CSNK1G3	CSNK1G3-del_at	220768_s_at	HILO
CSNK1G3	CSNK1G3-del_at	220768_s_at	HILO
CSRNP2	CSRNP2-del_at	221260_s_at	HILO
CSRNP2	CSRNP2-del_at	221260_s_at	HILO
CSRNP2	CSRNP2-del_at	221260_s_at	HILO
CSTF2T	CSTF2T-del_at	212905_at	HILO
CSTF2T	CSTF2T-del_at	212905_at	HILO
CSTF2T	CSTF2T-del_at	212905_at	HILO
CTBP1	CTBP1-del_at	203392_s_at	HILO
CTBP1	CTBP1-del_at	213980_s_at	HILO
CTBP1	CTBP1-del_at	213980_s_at	HILO
CTBP1	CTBP1-del_at	203392_s_at	HILO
CTBP1	CTBP1-del_at	213980_s_at	HILO
CTBP1	CTBP1-del_at	203392_s_at	HILO
CTBP2	CTBP2-del_at	201219_at	HILO
CTBP2	CTBP2-del_at	201219_at	HILO
CTBP2	CTBP2-del_at	201219_at	HILO
CTDSP2	CTDSP2-del_at	208735_s_at	HILO
CTDSP2	CTDSP2-del_at	208735_s_at	HILO
CTDSP2	CTDSP2-del_at	208735_s_at	HILO
CTDSPL	CTDSPL-del_at	201906_s_at	HILO
CTDSPL	CTDSPL-del_at	201904_s_at	HILO
CTDSPL	CTDSPL-del_at	201904_s_at	HILO
CTDSPL	CTDSPL-del_at	201906_s_at	HILO
CTDSPL	CTDSPL-del_at	201904_s_at	HILO
CTDSPL	CTDSPL-del_at	201906_s_at	HILO
CTNNBIP1	CTNNBIP1-del_at	203081_at	HILO
CTNNBIP1	CTNNBIP1-del_at	203081_at	HILO
CTNNBIP1	CTNNBIP1-del_at	203081_at	HILO
CTNND1	CTNND1-del_at	208407_s_at	HILO
CTNND1	CTNND1-del_at	208407_s_at	HILO
CTNND1	CTNND1-del_at	208407_s_at	HILO
CTNS	CTNS-del_at	204925_at	HILO
CTNS	CTNS-del_at	204925_at	HILO
CTNS	CTNS-del_at	36566_at	HILO
CTNS	CTNS-del_at	36566_at	HILO
CTNS	CTNS-del_at	204925_at	HILO
CTNS	CTNS-del_at	36566_at	HILO
CTR9	CTR9-del_at	202060_at	HILO
CTR9	CTR9-del_at	202060_at	HILO
CTR9	CTR9-del_at	202060_at	HILO
CUL3	CUL3-del_at	201370_s_at	HILO
CUL3	CUL3-del_at	201370_s_at	HILO
CUL3	CUL3-del_at	201370_s_at	HILO
CUL4A	CUL4A-del_at	201423_s_at	HILO
CUL4A	CUL4A-del_at	201423_s_at	HILO
CUL4A	CUL4A-del_at	201424_s_at	HILO
CUL4A	CUL4A-del_at	201424_s_at	HILO
CUL4A	CUL4A-del_at	201424_s_at	HILO
CUL4A	CUL4A-del_at	201423_s_at	HILO
CUL5	CUL5-del_at	203532_x_at	HILO
CUL5	CUL5-del_at	203532_x_at	HILO
CUL5	CUL5-del_at	203532_x_at	HILO
CUL5	CUL5-del_at	203531_at	HILO
CUL5	CUL5-del_at	203531_at	HILO
CUL5	CUL5-del_at	203531_at	HILO
CUL7	CUL7-del_at	36084_at	HILO
CUL7	CUL7-del_at	203558_at	HILO
CUL7	CUL7-del_at	36084_at	HILO
CUL7	CUL7-del_at	36084_at	HILO
CUL7	CUL7-del_at	203558_at	HILO
CUL7	CUL7-del_at	203558_at	HILO
CXXC1	CXXC1-del_at	218058_at	HILO
CXXC1	CXXC1-del_at	218058_at	HILO
CXXC1	CXXC1-del_at	218058_at	HILO
CYB5R4	CYB5R4-del_at	219079_at	HILO
CYB5R4	CYB5R4-del_at	219079_at	HILO
CYB5R4	CYB5R4-del_at	219079_at	HILO
CYFIP2	CYFIP2-del_at	220999_s_at	HILO
CYFIP2	CYFIP2-del_at	215785_s_at	HILO
CYFIP2	CYFIP2-del_at	220999_s_at	HILO
CYFIP2	CYFIP2-del_at	215785_s_at	HILO
CYFIP2	CYFIP2-del_at	220999_s_at	HILO
CYFIP2	CYFIP2-del_at	215785_s_at	HILO
DAD1	DAD1-del_at	200046_at	HILO
DAD1	DAD1-del_at	200046_at	HILO
DAD1	DAD1-del_at	200046_at	HILO
DALRD3	DALRD3-del_at	221934_s_at	HILO
DALRD3	DALRD3-del_at	221934_s_at	HILO
DALRD3	DALRD3-del_at	221934_s_at	HILO
DAZAP2	DAZAP2-del_at	212595_s_at	HILO
DAZAP2	DAZAP2-del_at	212595_s_at	HILO
DAZAP2	DAZAP2-del_at	212595_s_at	HILO
DBN1	DBN1-del_at	217025_s_at	HILO
DBN1	DBN1-del_at	217025_s_at	HILO
DBN1	DBN1-del_at	217025_s_at	HILO
DBP	DBP-del_at	209782_s_at	HILO
DBP	DBP-del_at	209782_s_at	HILO
DBP	DBP-del_at	209782_s_at	HILO
DBT	DBT-del_at	205369_x_at	HILO
DBT	DBT-del_at	205369_x_at	HILO
DBT	DBT-del_at	205369_x_at	HILO
DCAF10	DCAF10-del_at	219001_s_at	HILO
DCAF10	DCAF10-del_at	219001_s_at	HILO
DCAF10	DCAF10-del_at	219001_s_at	HILO
DCAF11	DCAF11-del_at	216389_s_at	HILO
DCAF11	DCAF11-del_at	216389_s_at	HILO
DCAF11	DCAF11-del_at	216389_s_at	HILO
DCAF7	DCAF7-del_at	209592_s_at	HILO
DCAF7	DCAF7-del_at	209592_s_at	HILO
DCAF7	DCAF7-del_at	221745_at	HILO
DCAF7	DCAF7-del_at	221745_at	HILO
DCAF7	DCAF7-del_at	209592_s_at	HILO
DCAF7	DCAF7-del_at	221745_at	HILO
DCK	DCK-del_at	203302_at	HILO
DCK	DCK-del_at	203302_at	HILO
DCK	DCK-del_at	203302_at	HILO
DCLRE1A	DCLRE1A-del_at	209804_at	HILO
DCLRE1A	DCLRE1A-del_at	209804_at	HILO
DCLRE1A	DCLRE1A-del_at	209804_at	HILO
DCP1A	DCP1A-del_at	218508_at	HILO
DCP1A	DCP1A-del_at	218508_at	HILO
DCP1A	DCP1A-del_at	218508_at	HILO
DCP2	DCP2-del_at	212919_at	HILO
DCP2	DCP2-del_at	212919_at	HILO
DCP2	DCP2-del_at	212919_at	HILO
DCPS	DCPS-del_at	218774_at	HILO
DCPS	DCPS-del_at	218774_at	HILO
DCPS	DCPS-del_at	218774_at	HILO
DCTN4	DCTN4-del_at	218013_x_at	HILO
DCTN4	DCTN4-del_at	218013_x_at	HILO
DCTN4	DCTN4-del_at	218013_x_at	HILO
DCTN5	DCTN5-del_at	209231_s_at	HILO
DCTN5	DCTN5-del_at	209232_s_at	HILO
DCTN5	DCTN5-del_at	209232_s_at	HILO
DCTN5	DCTN5-del_at	209231_s_at	HILO
DCTN5	DCTN5-del_at	209232_s_at	HILO
DCTN5	DCTN5-del_at	209231_s_at	HILO
DCTN6	DCTN6-del_at	203261_at	HILO
DCTN6	DCTN6-del_at	203261_at	HILO
DCTN6	DCTN6-del_at	203261_at	HILO
DCUN1D2	DCUN1D2-del_at	219116_s_at	HILO
DCUN1D2	DCUN1D2-del_at	219116_s_at	HILO
DCUN1D2	DCUN1D2-del_at	219116_s_at	HILO
DCXR	DCXR-del_at	217973_at	HILO
DCXR	DCXR-del_at	217973_at	HILO
DCXR	DCXR-del_at	217973_at	HILO
DDAH1	DDAH1-del_at	209094_at	HILO
DDAH1	DDAH1-del_at	209094_at	HILO
DDAH1	DDAH1-del_at	209094_at	HILO
DDX10	DDX10-del_at	204977_at	HILO
DDX10	DDX10-del_at	204977_at	HILO
DDX10	DDX10-del_at	204977_at	HILO
DDX11	DDX11-amp_at	208159_x_at	HIHI
DDX11	DDX11-amp_at	208159_x_at	HIHI
DDX11	DDX11-amp_at	208159_x_at	HIHI
DDX18	DDX18-del_at	208896_at	HILO
DDX18	DDX18-del_at	208896_at	HILO
DDX18	DDX18-del_at	205763_s_at	HILO
DDX18	DDX18-del_at	208896_at	HILO
DDX18	DDX18-del_at	205763_s_at	HILO
DDX18	DDX18-del_at	205763_s_at	HILO
DDX24	DDX24-del_at	200702_s_at	HILO
DDX24	DDX24-del_at	200702_s_at	HILO
DDX24	DDX24-del_at	200702_s_at	HILO
DEAF1	DEAF1-del_at	209407_s_at	HILO
DEAF1	DEAF1-del_at	209407_s_at	HILO
DEAF1	DEAF1-del_at	209407_s_at	HILO
DEK	DEK-del_at	200934_at	HILO
DEK	DEK-del_at	200934_at	HILO
DEK	DEK-del_at	200934_at	HILO
DENND2D	DENND2D-del_at	221081_s_at	HILO
DENND2D	DENND2D-del_at	221081_s_at	HILO
DENND2D	DENND2D-del_at	221081_s_at	HILO
DENND4C	DENND4C-del_at	205684_s_at	HILO
DENND4C	DENND4C-del_at	205684_s_at	HILO
DENND4C	DENND4C-del_at	205684_s_at	HILO
DEPDC1	DEPDC1-del_at	220295_x_at	HILO
DEPDC1	DEPDC1-del_at	220295_x_at	HILO
DEPDC1	DEPDC1-del_at	220295_x_at	HILO
DET1	DET1-del_at	219641_at	HILO
DET1	DET1-del_at	219641_at	HILO
DET1	DET1-del_at	219641_at	HILO
DEXI	DEXI-del_at	203733_at	HILO
DEXI	DEXI-del_at	203733_at	HILO
DEXI	DEXI-del_at	203733_at	HILO
DFFA	DFFA-del_at	203277_at	HILO
DFFA	DFFA-del_at	203277_at	HILO
DFFA	DFFA-del_at	203277_at	HILO
DGCR2	DGCR2-del_at	214198_s_at	HILO
DGCR2	DGCR2-del_at	214198_s_at	HILO
DGCR2	DGCR2-del_at	214198_s_at	HILO
DHCR7	DHCR7-del_at	201791_s_at	HILO
DHCR7	DHCR7-del_at	201791_s_at	HILO
DHCR7	DHCR7-del_at	201791_s_at	HILO
DHRS4	DHRS4-del_at	218021_at	HILO
DHRS4L2	DHRS4L2-del_at	218021_at	HILO
DHX29	DHX29-del_at	212648_at	HILO
DHX29	DHX29-del_at	212648_at	HILO
DHX29	DHX29-del_at	212648_at	HILO
DHX40	DHX40-del_at	218277_s_at	HILO
DHX40	DHX40-del_at	218277_s_at	HILO
DHX40	DHX40-del_at	218277_s_at	HILO
DIAPH1	DIAPH1-del_at	209190_s_at	HILO
DIAPH1	DIAPH1-del_at	209190_s_at	HILO
DIAPH1	DIAPH1-del_at	209190_s_at	HILO
DICER1	DICER1-del_at	212888_at	HILO
DICER1	DICER1-del_at	212888_at	HILO
DICER1	DICER1-del_at	213229_at	HILO
DICER1	DICER1-del_at	206061_s_at	HILO
DICER1	DICER1-del_at	212888_at	HILO
DICER1	DICER1-del_at	206061_s_at	HILO
DICER1	DICER1-del_at	213229_at	HILO
DICER1	DICER1-del_at	206061_s_at	HILO
DICER1	DICER1-del_at	213229_at	HILO
DIDO1	DIDO1-amp_at	218325_s_at	HIHI
DIDO1	DIDO1-amp_at	218325_s_at	HIHI
DIDO1	DIDO1-amp_at	218325_s_at	HIHI
DIMT1L	DIMT1L-del_at	204405_x_at	HILO
DIMT1L	DIMT1L-del_at	204405_x_at	HILO
DIMT1L	DIMT1L-del_at	204405_x_at	HILO
DIRAS2	DIRAS2-del_at	219619_at	HILO
DIRAS2	DIRAS2-del_at	219619_at	HILO
DIRAS2	DIRAS2-del_at	219619_at	HILO
DIS3	DIS3-del_at	214194_at	HILO
DIS3	DIS3-del_at	214194_at	HILO
DIS3	DIS3-del_at	214194_at	HILO
DLAT	DLAT-del_at	213149_at	HILO
DLAT	DLAT-del_at	211150_s_at	HILO
DLAT	DLAT-del_at	212568_s_at	HILO
DLAT	DLAT-del_at	213149_at	HILO
DLAT	DLAT-del_at	212568_s_at	HILO
DLAT	DLAT-del_at	211150_s_at	HILO
DLAT	DLAT-del_at	211150_s_at	HILO
DLAT	DLAT-del_at	212568_s_at	HILO
DLAT	DLAT-del_at	213149_at	HILO
DLD	DLD-del_at	209095_at	HILO
DLD	DLD-del_at	209095_at	HILO
DLD	DLD-del_at	209095_at	HILO
DMXL1	DMXL1-del_at	203791_at	HILO
DMXL1	DMXL1-del_at	203791_at	HILO
DMXL1	DMXL1-del_at	203791_at	HILO
DNAJA1	DNAJA1-del_at	200881_s_at	HILO
DNAJA1	DNAJA1-del_at	200880_at	HILO
DNAJA1	DNAJA1-del_at	200880_at	HILO
DNAJA1	DNAJA1-del_at	200880_at	HILO
DNAJA1	DNAJA1-del_at	200881_s_at	HILO
DNAJA1	DNAJA1-del_at	200881_s_at	HILO
DNAJA2	DNAJA2-del_at	209157_at	HILO
DNAJA2	DNAJA2-del_at	209157_at	HILO
DNAJA2	DNAJA2-del_at	209157_at	HILO
DNAJA3	DNAJA3-del_at	205963_s_at	HILO
DNAJA3	DNAJA3-del_at	205963_s_at	HILO
DNAJA3	DNAJA3-del_at	205963_s_at	HILO
DNAJB12	DNAJB12-del_at	202867_s_at	HILO
DNAJB12	DNAJB12-del_at	202867_s_at	HILO
DNAJB12	DNAJB12-del_at	202867_s_at	HILO
DNAJB9	DNAJB9-del_at	202843_at	HILO
DNAJB9	DNAJB9-del_at	202842_s_at	HILO
DNAJB9	DNAJB9-del_at	202843_at	HILO
DNAJB9	DNAJB9-del_at	202842_s_at	HILO
DNAJB9	DNAJB9-del_at	202842_s_at	HILO
DNAJB9	DNAJB9-del_at	202843_at	HILO
DNAJC16	DNAJC16-del_at	212911_at	HILO
DNAJC16	DNAJC16-del_at	212911_at	HILO
DNAJC16	DNAJC16-del_at	212908_at	HILO
DNAJC16	DNAJC16-del_at	212908_at	HILO
DNAJC16	DNAJC16-del_at	212911_at	HILO
DNAJC16	DNAJC16-del_at	212908_at	HILO
DNAJC4	DNAJC4-del_at	206782_s_at	HILO
DNAJC4	DNAJC4-del_at	206782_s_at	HILO
DNAJC4	DNAJC4-del_at	206782_s_at	HILO
DNAJC8	DNAJC8-del_at	205545_x_at	HILO
DNAJC8	DNAJC8-del_at	205545_x_at	HILO
DNAJC8	DNAJC8-del_at	205545_x_at	HILO
DNAJC9	DNAJC9-del_at	213092_x_at	HILO
DNAJC9	DNAJC9-del_at	213092_x_at	HILO
DNAJC9	DNAJC9-del_at	213088_s_at	HILO
DNAJC9	DNAJC9-del_at	213088_s_at	HILO
DNAJC9	DNAJC9-del_at	213092_x_at	HILO
DNAJC9	DNAJC9-del_at	213088_s_at	HILO
DNM1	DNM1-del_at	215116_s_at	HILO
DNM1	DNM1-del_at	215116_s_at	HILO
DNM1	DNM1-del_at	215116_s_at	HILO
DNM1L	DNM1L-amp_at	203105_s_at	HIHI
DNM1L	DNM1L-amp_at	203105_s_at	HIHI
DNM1L	DNM1L-amp_at	203105_s_at	HIHI
DOCK1	DOCK1-del_at	203187_at	HILO
DOCK1	DOCK1-del_at	203187_at	HILO
DOCK1	DOCK1-del_at	203187_at	HILO
DOK4	DOK4-del_at	209691_s_at	HILO
DOK4	DOK4-del_at	209691_s_at	HILO
DOK4	DOK4-del_at	209691_s_at	HILO
DOLK	DOLK-del_at	204488_at	HILO
DOLK	DOLK-del_at	204488_at	HILO
DOLK	DOLK-del_at	204488_at	HILO
DONSON	DONSON-del_at	221677_s_at	HILO
DONSON	DONSON-del_at	221677_s_at	HILO
DONSON	DONSON-del_at	221677_s_at	HILO
DOPEY1	DOPEY1-del_at	213271_s_at	HILO
DOPEY1	DOPEY1-del_at	213271_s_at	HILO
DOPEY1	DOPEY1-del_at	213271_s_at	HILO
DR1	DR1-del_at	207654_x_at	HILO
DR1	DR1-del_at	216652_s_at	HILO
DR1	DR1-del_at	216652_s_at	HILO
DR1	DR1-del_at	209188_x_at	HILO
DR1	DR1-del_at	207654_x_at	HILO
DR1	DR1-del_at	216652_s_at	HILO
DR1	DR1-del_at	207654_x_at	HILO
DR1	DR1-del_at	209188_x_at	HILO
DR1	DR1-del_at	209188_x_at	HILO
DSCR3	DSCR3-del_at	203635_at	HILO
DSCR3	DSCR3-del_at	203635_at	HILO
DSCR3	DSCR3-del_at	203635_at	HILO
DSP	DSP-del_at	200606_at	HILO
DSP	DSP-del_at	200606_at	HILO
DSP	DSP-del_at	200606_at	HILO
DUS1L	DUS1L-del_at	217912_at	HILO
DUS1L	DUS1L-del_at	217912_at	HILO
DUS1L	DUS1L-del_at	217912_at	HILO
DUS4L	DUS4L-del_at	205761_s_at	HILO
DUS4L	DUS4L-del_at	205761_s_at	HILO
DUS4L	DUS4L-del_at	205761_s_at	HILO
DUSP22	DUSP22-del_at	218845_at	HILO
DUSP22	DUSP22-del_at	218845_at	HILO
DUSP22	DUSP22-del_at	218845_at	HILO
DUSP7	DUSP7-del_at	213848_at	HILO
DUSP7	DUSP7-del_at	213848_at	HILO
DUSP7	DUSP7-del_at	213848_at	HILO
DVL1	DVL1-del_at	203230_at	HILO
DVL1	DVL1-del_at	203230_at	HILO
DVL1	DVL1-del_at	203230_at	HILO
DVL3	DVL3-amp_at	201908_at	HIHI
DVL3	DVL3-amp_at	201908_at	HIHI
DVL3	DVL3-amp_at	201908_at	HIHI
DYNC2H1	DYNC2H1-del_at	219469_at	HILO
DYNC2H1	DYNC2H1-del_at	219469_at	HILO
DYNC2H1	DYNC2H1-del_at	219469_at	HILO
DYRK2	DYRK2-del_at	202969_at	HILO
DYRK2	DYRK2-del_at	202968_s_at	HILO
DYRK2	DYRK2-del_at	202969_at	HILO
DYRK2	DYRK2-del_at	202970_at	HILO
DYRK2	DYRK2-del_at	202970_at	HILO
DYRK2	DYRK2-del_at	202968_s_at	HILO
DYRK2	DYRK2-del_at	202970_at	HILO
DYRK2	DYRK2-del_at	202971_s_at	HILO
DYRK2	DYRK2-del_at	202968_s_at	HILO
DYRK2	DYRK2-del_at	202969_at	HILO
DYRK2	DYRK2-del_at	202971_s_at	HILO
DYRK2	DYRK2-del_at	202971_s_at	HILO
DZIP1	DZIP1-del_at	204557_s_at	HILO
DZIP1	DZIP1-del_at	204557_s_at	HILO
DZIP1	DZIP1-del_at	204557_s_at	HILO
E2F6	E2F6-del_at	203957_at	HILO
E2F6	E2F6-del_at	203957_at	HILO
E2F6	E2F6-del_at	203957_at	HILO
EAPP	EAPP-del_at	202623_at	HILO
EAPP	EAPP-del_at	202623_at	HILO
EAPP	EAPP-del_at	202623_at	HILO
EBLN2	EBLN2-del_at	219906_at	HILO
EBLN2	EBLN2-del_at	219906_at	HILO
EBLN2	EBLN2-del_at	219906_at	HILO
ECHDC3	ECHDC3-del_at	219298_at	HILO
ECHDC3	ECHDC3-del_at	219298_at	HILO
ECHDC3	ECHDC3-del_at	219298_at	HILO
ECT2	ECT2-amp_at	219787_s_at	HIHI
ECT2	ECT2-amp_at	219787_s_at	HIHI
ECT2	ECT2-amp_at	219787_s_at	HIHI
EEA1	EEA1-del_at	204840_s_at	HILO
EEA1	EEA1-del_at	204840_s_at	HILO
EEA1	EEA1-del_at	204840_s_at	HILO
EEF1E1	EEF1E1-del_at	204905_s_at	HILO
EEF1E1	EEF1E1-del_at	204905_s_at	HILO
EEF1E1	EEF1E1-del_at	204905_s_at	HILO
EFHA1	EFHA1-del_at	212410_at	HILO
EFHA1	EFHA1-del_at	212410_at	HILO
EFHA1	EFHA1-del_at	212410_at	HILO
EFHC1	EFHC1-del_at	219833_s_at	HILO
EFHC1	EFHC1-del_at	219833_s_at	HILO
EFHC1	EFHC1-del_at	219833_s_at	HILO
EFHD2	EFHD2-del_at	217992_s_at	HILO
EFHD2	EFHD2-del_at	217992_s_at	HILO
EFHD2	EFHD2-del_at	217992_s_at	HILO
EFR3A	EFR3A-amp_at	212149_at	HIHI
EFR3A	EFR3A-amp_at	212150_at	HIHI
EFR3A	EFR3A-amp_at	212150_at	HIHI
EFR3A	EFR3A-amp_at	212149_at	HIHI
EFR3A	EFR3A-amp_at	212150_at	HIHI
EFR3A	EFR3A-amp_at	212149_at	HIHI
EFTUD1	EFTUD1-del_at	218973_at	HILO
EFTUD1	EFTUD1-del_at	218973_at	HILO
EFTUD1	EFTUD1-del_at	218973_at	HILO
EHHADH	EHHADH-amp_at	205222_at	HIHI
EHHADH	EHHADH-amp_at	205222_at	HIHI
EHHADH	EHHADH-amp_at	205222_at	HIHI
EIF2AK1	EIF2AK1-del_at	217736_s_at	HILO
EIF2AK1	EIF2AK1-del_at	217736_s_at	HILO
EIF2AK1	EIF2AK1-del_at	217735_s_at	HILO
EIF2AK1	EIF2AK1-del_at	217735_s_at	HILO
EIF2AK1	EIF2AK1-del_at	217736_s_at	HILO
EIF2AK1	EIF2AK1-del_at	217735_s_at	HILO
EIF2B2	EIF2B2-del_at	202461_at	HILO
EIF2B2	EIF2B2-del_at	202461_at	HILO
EIF2B2	EIF2B2-del_at	202461_at	HILO
EIF2S1	EIF2S1-del_at	201143_s_at	HILO
EIF2S1	EIF2S1-del_at	201143_s_at	HILO
EIF2S1	EIF2S1-del_at	201143_s_at	HILO
EIF2S1	EIF2S1-del_at	201144_s_at	HILO
EIF2S1	EIF2S1-del_at	201142_at	HILO
EIF2S1	EIF2S1-del_at	201142_at	HILO
EIF2S1	EIF2S1-del_at	201144_s_at	HILO
EIF2S1	EIF2S1-del_at	201144_s_at	HILO
EIF2S1	EIF2S1-del_at	201142_at	HILO
EIF3A	EIF3A-del_at	200597_at	HILO
EIF3A	EIF3A-del_at	200597_at	HILO
EIF3A	EIF3A-del_at	200597_at	HILO
EIF3B	EIF3B-del_at	203462_x_at	HILO
EIF3B	EIF3B-del_at	203462_x_at	HILO
EIF3B	EIF3B-del_at	203462_x_at	HILO
EIF3B	EIF3B-del_at	211501_s_at	HILO
EIF3B	EIF3B-del_at	211501_s_at	HILO
EIF3B	EIF3B-del_at	211501_s_at	HILO
EIF3C	EIF3C-del_at	215230_x_at	HILO
EIF3C	EIF3C-del_at	210949_s_at	HILO
EIF3C	EIF3C-del_at	200647_x_at	HILO
EIF3CL	EIF3CL-del_at	210949_s_at	HILO
EIF3CL	EIF3CL-del_at	200647_x_at	HILO
EIF3CL	EIF3CL-del_at	215230_x_at	HILO
EIF3J	EIF3J-del_at	208264_s_at	HILO
EIF3J	EIF3J-del_at	208264_s_at	HILO
EIF3J	EIF3J-del_at	208264_s_at	HILO
EIF4B	EIF4B-del_at	219599_at	HILO
EIF4B	EIF4B-del_at	219599_at	HILO
EIF4B	EIF4B-del_at	219599_at	HILO
EIF4EBP1	EIF4EBP1-amp_at	221539_at	HIHI
EIF4EBP1	EIF4EBP1-amp_at	221539_at	HIHI
EIF4EBP1	EIF4EBP1-amp_at	221539_at	HIHI
EIF4ENIF1	EIF4ENIF1-del_at	218626_at	HILO
EIF4ENIF1	EIF4ENIF1-del_at	218626_at	HILO
EIF4ENIF1	EIF4ENIF1-del_at	218626_at	HILO
EIF4G1	EIF4G1-amp_at	208624_s_at	HIHI
EIF4G1	EIF4G1-amp_at	208624_s_at	HIHI
EIF4G1	EIF4G1-amp_at	208624_s_at	HIHI
EIF4G3	EIF4G3-del_at	201935_s_at	HILO
EIF4G3	EIF4G3-del_at	201935_s_at	HILO
EIF4G3	EIF4G3-del_at	201936_s_at	HILO
EIF4G3	EIF4G3-del_at	201936_s_at	HILO
EIF4G3	EIF4G3-del_at	201936_s_at	HILO
EIF4G3	EIF4G3-del_at	201935_s_at	HILO
EIF5	EIF5-del_at	208290_s_at	HILO
EIF5	EIF5-del_at	208706_s_at	HILO
EIF5	EIF5-del_at	208290_s_at	HILO
EIF5	EIF5-del_at	208708_x_at	HILO
EIF5	EIF5-del_at	208708_x_at	HILO
EIF5	EIF5-del_at	208706_s_at	HILO
EIF5	EIF5-del_at	208290_s_at	HILO
EIF5	EIF5-del_at	208706_s_at	HILO
EIF5	EIF5-del_at	208708_x_at	HILO
ELMO1	ELMO1-del_at	204513_s_at	HILO
ELMO1	ELMO1-del_at	204513_s_at	HILO
ELMO1	ELMO1-del_at	204513_s_at	HILO
ELOVL5	ELOVL5-del_at	208788_at	HILO
ELOVL5	ELOVL5-del_at	208788_at	HILO
ELOVL5	ELOVL5-del_at	208788_at	HILO
ELP4	ELP4-del_at	203829_at	HILO
ELP4	ELP4-del_at	203829_at	HILO
ELP4	ELP4-del_at	203829_at	HILO
EML1	EML1-del_at	204796_at	HILO
EML1	EML1-del_at	204796_at	HILO
EML1	EML1-del_at	204796_at	HILO
EML2	EML2-del_at	204398_s_at	HILO
EML2	EML2-del_at	204398_s_at	HILO
EML2	EML2-del_at	204398_s_at	HILO
EML3	EML3-del_at	203442_x_at	HILO
EML3	EML3-del_at	203442_x_at	HILO
EML3	EML3-del_at	203442_x_at	HILO
ENDOD1	ENDOD1-del_at	212573_at	HILO
ENDOD1	ENDOD1-del_at	212573_at	HILO
ENDOD1	ENDOD1-del_at	212573_at	HILO
ENGASE	ENGASE-del_at	220349_s_at	HILO
ENGASE	ENGASE-del_at	220349_s_at	HILO
ENGASE	ENGASE-del_at	220349_s_at	HILO
ENO1	ENO1-del_at	201231_s_at	HILO
ENO1	ENO1-del_at	201231_s_at	HILO
ENO1	ENO1-del_at	201231_s_at	HILO
ENO1	ENO1-AS1-del_at	201231_s_at	HILO
ENOSF1	ENOSF1-del_at	204142_at	HILO
ENOSF1	ENOSF1-del_at	213645_at	HILO
ENOSF1	ENOSF1-del_at	204143_s_at	HILO
ENOSF1	ENOSF1-del_at	213645_at	HILO
ENOSF1	ENOSF1-del_at	204142_at	HILO
ENOSF1	ENOSF1-del_at	213645_at	HILO
ENOSF1	ENOSF1-del_at	204143_s_at	HILO
ENOSF1	ENOSF1-del_at	204143_s_at	HILO
ENOSF1	ENOSF1-del_at	204142_at	HILO
ENPP4	ENPP4-del_at	204160_s_at	HILO
ENPP4	ENPP4-del_at	204160_s_at	HILO
ENPP4	ENPP4-del_at	204161_s_at	HILO
ENPP4	ENPP4-del_at	204161_s_at	HILO
ENPP4	ENPP4-del_at	204161_s_at	HILO
ENPP4	ENPP4-del_at	204160_s_at	HILO
ENSA	ENSA-amp_at	221487_s_at	HIHI
ENSA	ENSA-amp_at	221487_s_at	HIHI
ENSA	ENSA-amp_at	221487_s_at	HIHI
EP400	EP400-del_at	212375_at	HILO
EP400	EP400-del_at	212375_at	HILO
EP400	EP400-del_at	212375_at	HILO
EPHB2	EPHB2-del_at	209588_at	HILO
EPHB2	EPHB2-del_at	209589_s_at	HILO
EPHB2	EPHB2-del_at	209588_at	HILO
EPHB2	EPHB2-del_at	209588_at	HILO
EPHB2	EPHB2-del_at	209589_s_at	HILO
EPHB2	EPHB2-del_at	209589_s_at	HILO
EPM2AIP1	EPM2AIP1-del_at	202909_at	HILO
EPM2AIP1	EPM2AIP1-del_at	202909_at	HILO
EPM2AIP1	EPM2AIP1-del_at	202909_at	HILO
ERAL1	ERAL1-del_at	212087_s_at	HILO
ERAL1	ERAL1-del_at	212087_s_at	HILO
ERAL1	ERAL1-del_at	212087_s_at	HILO
ERCC5	ERCC5-del_at	202414_at	HILO
ERCC5	ERCC5-del_at	202414_at	HILO
ERCC5	ERCC5-del_at	202414_at	HILO
ERF	ERF-del_at	203643_at	HILO
ERF	ERF-del_at	203643_at	HILO
ERF	ERF-del_at	203643_at	HILO
ERI2	ERI2-del_at	213365_at	HILO
ERI2	ERI2-del_at	213365_at	HILO
ERI2	ERI2-del_at	213365_at	HILO
ERLIN1	ERLIN1-del_at	202441_at	HILO
ERLIN1	ERLIN1-del_at	202441_at	HILO
ERLIN1	ERLIN1-del_at	202441_at	HILO
ERP44	ERP44-del_at	208957_at	HILO
ERP44	ERP44-del_at	208957_at	HILO
ERP44	ERP44-del_at	208959_s_at	HILO
ERP44	ERP44-del_at	208959_s_at	HILO
ERP44	ERP44-del_at	208959_s_at	HILO
ERP44	ERP44-del_at	208957_at	HILO
ESD	ESD-del_at	209009_at	HILO
ESD	ESD-del_at	209009_at	HILO
ESD	ESD-del_at	209009_at	HILO
ESPL1	ESPL1-del_at	204817_at	HILO
ESPL1	ESPL1-del_at	204817_at	HILO
ESPL1	ESPL1-del_at	38158_at	HILO
ESPL1	ESPL1-del_at	38158_at	HILO
ESPL1	ESPL1-del_at	204817_at	HILO
ESPL1	ESPL1-del_at	38158_at	HILO
ESRRA	ESRRA-del_at	1487_at	HILO
ESRRA	ESRRA-del_at	1487_at	HILO
ESRRA	ESRRA-del_at	1487_at	HILO
ESYT1	ESYT1-del_at	208858_s_at	HILO
ESYT1	ESYT1-del_at	208858_s_at	HILO
ESYT1	ESYT1-del_at	208858_s_at	HILO
ETF1	ETF1-del_at	201573_s_at	HILO
ETF1	ETF1-del_at	201573_s_at	HILO
ETF1	ETF1-del_at	201574_at	HILO
ETF1	ETF1-del_at	201573_s_at	HILO
ETF1	ETF1-del_at	201574_at	HILO
ETF1	ETF1-del_at	201574_at	HILO
ETFA	ETFA-del_at	201931_at	HILO
ETFA	ETFA-del_at	201931_at	HILO
ETFA	ETFA-del_at	201931_at	HILO
ETFB	ETFB-del_at	202942_at	HILO
ETFB	ETFB-del_at	202942_at	HILO
ETFB	ETFB-del_at	202942_at	HILO
ETFDH	ETFDH-del_at	33494_at	HILO
ETFDH	ETFDH-del_at	33494_at	HILO
ETFDH	ETFDH-del_at	33494_at	HILO
ETS2	ETS2-del_at	201328_at	HILO
ETS2	ETS2-del_at	201329_s_at	HILO
ETS2	ETS2-del_at	201328_at	HILO
ETS2	ETS2-del_at	201329_s_at	HILO
ETS2	ETS2-del_at	201329_s_at	HILO
ETS2	ETS2-del_at	201328_at	HILO
EVC	EVC-del_at	219432_at	HILO
EVC	EVC-del_at	219432_at	HILO
EVC	EVC-del_at	219432_at	HILO
EVPL	EVPL-del_at	204503_at	HILO
EVPL	EVPL-del_at	204503_at	HILO
EVPL	EVPL-del_at	204503_at	HILO
EXD2	EXD2-del_at	218363_at	HILO
EXD2	EXD2-del_at	218363_at	HILO
EXD2	EXD2-del_at	218363_at	HILO
EXOC5	EXOC5-del_at	218748_s_at	HILO
EXOC5	EXOC5-del_at	218748_s_at	HILO
EXOC5	EXOC5-del_at	218748_s_at	HILO
EXOC7	EXOC7-del_at	214802_at	HILO
EXOC7	EXOC7-del_at	212026_s_at	HILO
EXOC7	EXOC7-del_at	212034_s_at	HILO
EXOC7	EXOC7-del_at	214802_at	HILO
EXOC7	EXOC7-del_at	214802_at	HILO
EXOC7	EXOC7-del_at	212034_s_at	HILO
EXOC7	EXOC7-del_at	212034_s_at	HILO
EXOC7	EXOC7-del_at	212026_s_at	HILO
EXOC7	EXOC7-del_at	212026_s_at	HILO
EXOSC10	EXOSC10-del_at	207541_s_at	HILO
EXOSC10	EXOSC10-del_at	207541_s_at	HILO
EXOSC10	EXOSC10-del_at	207541_s_at	HILO
EXOSC2	EXOSC2-del_at	209527_at	HILO
EXOSC2	EXOSC2-del_at	209527_at	HILO
EXOSC2	EXOSC2-del_at	209527_at	HILO
EXOSC7	EXOSC7-del_at	212627_s_at	HILO
EXOSC7	EXOSC7-del_at	212627_s_at	HILO
EXOSC7	EXOSC7-del_at	212627_s_at	HILO
EXPH5	EXPH5-del_at	214734_at	HILO
EXPH5	EXPH5-del_at	214734_at	HILO
EXPH5	EXPH5-del_at	213929_at	HILO
EXPH5	EXPH5-del_at	214734_at	HILO
EXPH5	EXPH5-del_at	213929_at	HILO
EXPH5	EXPH5-del_at	213929_at	HILO
EXT1	EXT1-amp_at	201995_at	HIHI
EXT1	EXT1-amp_at	201995_at	HIHI
EXT1	EXT1-amp_at	201995_at	HIHI
EXT2	EXT2-del_at	202012_s_at	HILO
EXT2	EXT2-del_at	202013_s_at	HILO
EXT2	EXT2-del_at	202013_s_at	HILO
EXT2	EXT2-del_at	202012_s_at	HILO
EXT2	EXT2-del_at	202012_s_at	HILO
EXT2	EXT2-del_at	202013_s_at	HILO
EZR	EZR-del_at	208623_s_at	HILO
EZR	EZR-del_at	217230_at	HILO
EZR	EZR-del_at	208623_s_at	HILO
EZR	EZR-del_at	208623_s_at	HILO
EZR	EZR-del_at	217230_at	HILO
EZR	EZR-del_at	217230_at	HILO
F3	F3-del_at	204363_at	HILO
F3	F3-del_at	204363_at	HILO
F3	F3-del_at	204363_at	HILO
FADS3	FADS3-del_at	216080_s_at	HILO
FADS3	FADS3-del_at	216080_s_at	HILO
FADS3	FADS3-del_at	216080_s_at	HILO
FAF2	FAF2-del_at	212106_at	HILO
FAF2	FAF2-del_at	212106_at	HILO
FAF2	FAF2-del_at	212106_at	HILO
FAM35A	FAM35A-del_at	220547_s_at	HILO
FAM35A	FAM35A-del_at	220547_s_at	HILO
FAM35A	FAM35A-del_at	220547_s_at	HILO
[truncated: 4,989 more rows]
