# Supplementary material for: Mining TCGA Data Using Boolean Implications
Source: PLoS One. 2014 Jul 23;9(7):e102119. doi: 10.1371/journal.pone.0102119 (PMC4108374; doi:10.1371/journal.pone.0102119)
Supplement: Table S3 — Genes that have Boolean implications between methylation and gene expression in the TCGA GBM data set. (TXT) [file pone.0102119.s013.txt]

Gene.Symbol	Meth.Probe	Probe.Set.ID	Relation.Type
ACTR1A	ACTR1A_2_meth_at	200721_s_at	HILO
INA	INA_1_meth_at	204465_s_at	HILO
CALHM2	CALHM2_1_meth_at	221565_s_at	HILO
CALHM2	CALHM2_1_meth_at	57715_at	HILO
CALHM2	CALHM2_2_meth_at	221565_s_at	HILO
CALHM2	CALHM2_2_meth_at	57715_at	HILO
DUSP5	DUSP5_meth_at	209457_at	HILO
DUSP5	DUSP5_meth_at	209457_at	HILO
ECHDC3	ECHDC3_2_meth_at	219298_at	HILO
ADAM12	ADAM12_2_meth_at	202952_s_at	HILO
ADAM12	ADAM12_2_meth_at	213790_at	HILO
MGMT	MGMT_2_meth_at	204880_at	HILO
MGMT	MGMT_4_meth_at	204880_at	HILO
CACNB2	CACNB2_1_meth_at	207776_s_at	HILO
CACNB2	CACNB2_1_meth_at	213714_at	HILO
CACNB2	CACNB2_2_meth_at	207776_s_at	HILO
CACNB2	CACNB2_2_meth_at	213714_at	HILO
8-Mar	MARCH8_2_meth_at	221824_s_at	HILO
IL2RA	IL2RA_1_meth_at	206341_at	HILO
LDB3	LDB3_2_meth_at	216887_s_at	HILO
C10orf116	C10orf116_meth_at	203571_s_at	HILO
C10orf116	C10orf116_meth_at	203571_s_at	HILO
GSTM1	GSTM1_meth_at	204550_x_at	HILO
GSTM1	GSTM1_meth_at	204550_x_at	HILO
GSTM1	GSTM1_meth_at	215333_x_at	HILO
GSTM1	GSTM1_meth_at	215333_x_at	HILO
PDGFD	PDGFD_1_meth_at	219304_s_at	HILO
PDGFD	PDGFD_2_meth_at	219304_s_at	HILO
CASP4	CASP4_meth_at	209310_s_at	HILO
CASP4	CASP4_meth_at	209310_s_at	HILO
TTC12	TTC12_1_meth_at	219587_at	HILO
C11orf63	C11orf63_meth_at	220141_at	HILO
C11orf63	C11orf63_meth_at	220141_at	HILO
PARVA	PARVA_1_meth_at	217890_s_at	HILO
PARVA	PARVA_2_meth_at	217890_s_at	HILO
ST3GAL4	ST3GAL4_2_meth_at	203759_at	HILO
GLB1L2	GLB1L2_1_meth_at	213713_s_at	HILO
CD58	CD58_1_meth_at	205173_x_at	HILO
CD58	CD58_1_meth_at	211744_s_at	HILO
CD58	CD58_1_meth_at	216942_s_at	HILO
USH1C	USH1C_meth_at	205137_x_at	HILO
USH1C	USH1C_meth_at	205137_x_at	HILO
USH1C	USH1C_meth_at	211184_s_at	HILO
USH1C	USH1C_meth_at	211184_s_at	HILO
USH1C	USH1C_meth_at	221173_at	HILO
USH1C	USH1C_meth_at	221173_at	HILO
NPPA	NPPA_2_meth_at	209957_s_at	HILO
LDHA	LDHA_1_meth_at	200650_s_at	HILO
LDHA	LDHA_2_meth_at	200650_s_at	HILO
HTATIP2	HTATIP2_2_meth_at	207180_s_at	HILO
HTATIP2	HTATIP2_2_meth_at	210253_at	HILO
VWA1	VWA1_2_meth_at	218731_s_at	HILO
PDPN	PDPN_1_meth_at	204879_at	HILO
PDPN	PDPN_1_meth_at	221898_at	HILO
PDPN	PDPN_2_meth_at	204879_at	HILO
PDPN	PDPN_2_meth_at	221898_at	HILO
MDK	MDK_1_meth_at	209035_at	HILO
MDK	MDK_2_meth_at	209035_at	HILO
DDB2	DDB2_2_meth_at	203409_at	HILO
SLC27A3	SLC27A3_1_meth_at	222217_s_at	HILO
TMEM51	TMEM51_2_meth_at	218815_s_at	HILO
BCAN	BCAN_1_meth_at	221623_at	HILO
BCAN	BCAN_1_meth_at	91920_at	HILO
SERPING1	SERPING1_meth_at	200986_at	HILO
SERPING1	SERPING1_meth_at	200986_at	HILO
LPXN	LPXN_1_meth_at	216250_s_at	HILO
NHLH1	NHLH1_1_meth_at	214628_at	HILO
SPEN	SPEN_1_meth_at	201996_s_at	HILO
RGS4	RGS4_1_meth_at	204339_s_at	HILO
RASGRP2	RASGRP2_1_meth_at	214369_s_at	HILO
TCIRG1	TCIRG1_2_meth_at	204158_s_at	HILO
C1orf114	C1orf114_1_meth_at	206721_at	HILO
GAL	GAL_1_meth_at	214240_at	HILO
KIAA0040	KIAA0040_1_meth_at	203144_s_at	HILO
KCTD14	KCTD14_meth_at	58916_at	HILO
KCTD14	KCTD14_meth_at	58916_at	HILO
DLG2	DLG2_2_meth_at	206253_at	HILO
SWAP70	SWAP70_2_meth_at	209306_s_at	HILO
SWAP70	SWAP70_2_meth_at	209307_at	HILO
CSRP1	CSRP1_1_meth_at	200621_at	HILO
CSRP1	CSRP1_2_meth_at	200621_at	HILO
GPR37L1	GPR37L1_meth_at	207055_at	HILO
GPR37L1	GPR37L1_meth_at	207055_at	HILO
CYB5R1	CYB5R1_1_meth_at	202263_at	HILO
CHI3L1	CHI3L1_1_meth_at	216546_s_at	HILO
CHI3L1	CHI3L1_2_meth_at	216546_s_at	HILO
FMOD	FMOD_1_meth_at	202709_at	HILO
FMOD	FMOD_2_meth_at	202709_at	HILO
LRP6	LRP6_2_meth_at	205606_at	HILO
LRP6	LRP6_2_meth_at	34697_at	HILO
SKI	SKI_meth_at	204270_at	HILO
SKI	SKI_meth_at	204270_at	HILO
BCAT1	BCAT1_2_meth_at	214452_at	HILO
LRMP	LRMP_1_meth_at	204674_at	HILO
GGPS1	GGPS1_2_meth_at	202321_at	HILO
PDZRN4	PDZRN4_1_meth_at	220595_at	HILO
PDZRN4	PDZRN4_2_meth_at	220595_at	HILO
AMIGO2	AMIGO2_1_meth_at	222108_at	HILO
ARF3	ARF3_1_meth_at	200734_s_at	HILO
ARF3	ARF3_2_meth_at	200734_s_at	HILO
PRPH	PRPH_meth_at	213847_at	HILO
PRPH	PRPH_meth_at	213847_at	HILO
GPD1	GPD1_meth_at	213706_at	HILO
GPD1	GPD1_meth_at	213706_at	HILO
TFCP2	TFCP2_1_meth_at	207627_s_at	HILO
TFCP2	TFCP2_1_meth_at	209338_at	HILO
TFCP2	TFCP2_2_meth_at	207627_s_at	HILO
TFCP2	TFCP2_2_meth_at	209338_at	HILO
EIF4B	EIF4B_1_meth_at	219599_at	HILO
HOXC10	HOXC10_1_meth_at	218959_at	HILO
OS9	OS9_1_meth_at	200714_x_at	HILO
OS9	OS9_1_meth_at	215399_s_at	HILO
TNFRSF1A	TNFRSF1A_meth_at	207643_s_at	HILO
TNFRSF1A	TNFRSF1A_meth_at	207643_s_at	HILO
IFFO1	IFFO1_2_meth_at	209721_s_at	HILO
SFN	SFN_1_meth_at	33322_i_at	HILO
SFN	SFN_1_meth_at	33323_r_at	HILO
ACSS3	ACSS3_1_meth_at	219616_at	HILO
ACSS3	ACSS3_2_meth_at	219616_at	HILO
SOCS2	SOCS2_6_meth_at	203373_at	HILO
SOCS2	SOCS2_7_meth_at	203372_s_at	HILO
SOCS2	SOCS2_7_meth_at	203373_at	HILO
SOCS2	SOCS2_8_meth_at	203372_s_at	HILO
SOCS2	SOCS2_9_meth_at	203372_s_at	HILO
SOCS2	SOCS2_13_meth_at	203372_s_at	HILO
SOCS2	SOCS2_13_meth_at	203373_at	HILO
TFDP1	TFDP1_2_meth_at	212330_at	HILO
USPL1	USPL1_1_meth_at	204190_at	HILO
MAB21L1	MAB21L1_1_meth_at	206163_at	HILO
MAB21L1	MAB21L1_2_meth_at	206163_at	HILO
TRPC4	TRPC4_2_meth_at	220817_at	HILO
LECT1	LECT1_1_meth_at	206309_at	HILO
LECT1	LECT1_2_meth_at	206309_at	HILO
POU4F1	POU4F1_1_meth_at	206940_s_at	HILO
POU4F1	POU4F1_1_meth_at	211341_at	HILO
RBM26	RBM26_1_meth_at	218422_s_at	HILO
DEM1	DEM1_1_meth_at	219567_s_at	HILO
DEM1	DEM1_2_meth_at	219567_s_at	HILO
EFS	EFS_1_meth_at	210880_s_at	HILO
AKAP6	AKAP6_meth_at	205359_at	HILO
AKAP6	AKAP6_meth_at	205359_at	HILO
LGALS3	LGALS3_1_meth_at	208949_s_at	HILO
LGALS3	LGALS3_2_meth_at	208949_s_at	HILO
COX16	COX16_2_meth_at	217645_at	HILO
SPATA6	SPATA6_1_meth_at	220298_s_at	HILO
SPATA6	SPATA6_1_meth_at	220299_at	HILO
FBLN5	FBLN5_2_meth_at	203088_at	HILO
BDKRB2	BDKRB2_meth_at	205870_at	HILO
BDKRB2	BDKRB2_meth_at	205870_at	HILO
THBS1	THBS1_1_meth_at	201110_s_at	HILO
THBS1	THBS1_3_meth_at	201110_s_at	HILO
CCPG1	CCPG1_1_meth_at	214151_s_at	HILO
CCPG1	CCPG1_1_meth_at	214152_at	HILO
ANXA2	ANXA2_meth_at	201590_x_at	HILO
ANXA2	ANXA2_meth_at	201590_x_at	HILO
ANXA2	ANXA2_meth_at	210427_x_at	HILO
ANXA2	ANXA2_meth_at	210427_x_at	HILO
ANXA2	ANXA2_meth_at	213503_x_at	HILO
ANXA2	ANXA2_meth_at	213503_x_at	HILO
TIPIN	TIPIN_meth_at	219258_at	HILO
TIPIN	TIPIN_meth_at	219258_at	HILO
LOXL1	LOXL1_2_meth_at	203570_at	HILO
IDH3A	IDH3A_1_meth_at	202070_s_at	HILO
ACSBG1	ACSBG1_1_meth_at	206466_at	HILO
RLBP1	RLBP1_meth_at	206154_at	HILO
RLBP1	RLBP1_meth_at	206154_at	HILO
SLCO3A1	SLCO3A1_1_meth_at	210542_s_at	HILO
SLCO3A1	SLCO3A1_1_meth_at	219229_at	HILO
TTC23	TTC23_meth_at	219838_at	HILO
TTC23	TTC23_meth_at	219838_at	HILO
GPR153	GPR153_2_meth_at	221902_at	HILO
GPR153	GPR153_2_meth_at	64942_at	HILO
IL4R	IL4R_1_meth_at	203233_at	HILO
IL21R	IL21R_meth_at	221658_s_at	HILO
IL21R	IL21R_meth_at	221658_s_at	HILO
GNAO1	GNAO1_1_meth_at	204762_s_at	HILO
MT1E	MT1E_meth_at	212859_x_at	HILO
MT1E	MT1E_meth_at	212859_x_at	HILO
TPPP3	TPPP3_1_meth_at	218876_at	HILO
TPPP3	TPPP3_2_meth_at	218876_at	HILO
SMPD3	SMPD3_1_meth_at	219695_at	HILO
SMPD3	SMPD3_2_meth_at	219695_at	HILO
NQO1	NQO1_1_meth_at	201468_s_at	HILO
CDH13	CDH13_1_meth_at	204726_at	HILO
CDH13	CDH13_6_meth_at	204726_at	HILO
DIRAS3	DIRAS3_9_meth_at	215506_s_at	HILO
KIAA0513	KIAA0513_2_meth_at	204546_at	HILO
RPE65	RPE65_2_meth_at	207107_at	HILO
MFAP4	MFAP4_1_meth_at	212713_at	HILO
ALDOC	ALDOC_1_meth_at	202022_at	HILO
PIPOX	PIPOX_1_meth_at	221605_s_at	HILO
ERBB2	ERBB2_4_meth_at	216836_s_at	HILO
ERBB2	ERBB2_5_meth_at	216836_s_at	HILO
ERBB2	ERBB2_6_meth_at	216836_s_at	HILO
ERBB2	ERBB2_7_meth_at	216836_s_at	HILO
ERBB2	ERBB2_8_meth_at	216836_s_at	HILO
ERBB2	ERBB2_9_meth_at	216836_s_at	HILO
TAX1BP3	TAX1BP3_1_meth_at	209154_at	HILO
DHX58	DHX58_1_meth_at	219364_at	HILO
PTRF	PTRF_1_meth_at	208789_at	HILO
PTRF	PTRF_1_meth_at	208790_s_at	HILO
PTRF	PTRF_2_meth_at	208789_at	HILO
PTRF	PTRF_2_meth_at	208790_s_at	HILO
RND2	RND2_meth_at	214393_at	HILO
RND2	RND2_meth_at	214393_at	HILO
C1QL1	C1QL1_1_meth_at	205575_at	HILO
HOXB2	HOXB2_meth_at	205453_at	HILO
HOXB2	HOXB2_meth_at	205453_at	HILO
HOXB7	HOXB7_2_meth_at	204778_x_at	HILO
ITGA3	ITGA3_2_meth_at	201474_s_at	HILO
LUC7L3	LUC7L3_1_meth_at	208835_s_at	HILO
CYB561	CYB561_1_meth_at	209164_s_at	HILO
FOXJ1	FOXJ1_1_meth_at	205906_at	HILO
FOXJ1	FOXJ1_2_meth_at	205906_at	HILO
GNAL	GNAL_meth_at	213924_at	HILO
GNAL	GNAL_meth_at	213924_at	HILO
GNAL	GNAL_meth_at	214071_at	HILO
GNAL	GNAL_meth_at	214071_at	HILO
OSBPL1A	OSBPL1A_2_meth_at	208158_s_at	HILO
OSBPL1A	OSBPL1A_2_meth_at	209485_s_at	HILO
IMPACT	IMPACT_1_meth_at	218637_at	HILO
ST8SIA5	ST8SIA5_1_meth_at	206258_at	HILO
ST8SIA5	ST8SIA5_2_meth_at	206258_at	HILO
KIAA0427	KIAA0427_1_meth_at	204303_s_at	HILO
ACAA2	ACAA2_1_meth_at	202003_s_at	HILO
ENOSF1	ENOSF1_meth_at	204142_at	HILO
ENOSF1	ENOSF1_meth_at	204142_at	HILO
ENOSF1	ENOSF1_meth_at	204143_s_at	HILO
ENOSF1	ENOSF1_meth_at	204143_s_at	HILO
ENOSF1	ENOSF1_meth_at	213645_at	HILO
ENOSF1	ENOSF1_meth_at	213645_at	HILO
GALR1	GALR1_1_meth_at	220821_at	HILO
GALR1	GALR1_2_meth_at	220821_at	HILO
GALR1	GALR1_3_meth_at	220821_at	HILO
GALR1	GALR1_4_meth_at	220821_at	HILO
GALR1	GALR1_5_meth_at	220821_at	HILO
NDUFB7	NDUFB7_2_meth_at	202839_s_at	HILO
CYP4F3	CYP4F3_1_meth_at	206515_at	HILO
BST2	BST2_2_meth_at	201641_at	HILO
ISYNA1	ISYNA1_2_meth_at	222240_s_at	HILO
ISYNA1	ISYNA1_3_meth_at	222240_s_at	HILO
KLHL26	KLHL26_2_meth_at	219354_at	HILO
ZNF536	ZNF536_1_meth_at	206403_at	HILO
DR1	DR1_1_meth_at	209187_at	HILO
F3	F3_1_meth_at	204363_at	HILO
F3	F3_2_meth_at	204363_at	HILO
MARK4	MARK4_meth_at	55065_at	HILO
MARK4	MARK4_meth_at	55065_at	HILO
DMPK	DMPK_1_meth_at	37996_s_at	HILO
EMP3	EMP3_meth_at	203729_at	HILO
EMP3	EMP3_meth_at	203729_at	HILO
RCN3	RCN3_2_meth_at	61734_at	HILO
ZNF135	ZNF135_2_meth_at	206142_at	HILO
SNAP25	SNAP25_meth_at	202507_s_at	HILO
SNAP25	SNAP25_meth_at	202507_s_at	HILO
SNAP25	SNAP25_meth_at	202508_s_at	HILO
SNAP25	SNAP25_meth_at	202508_s_at	HILO
PCSK2	PCSK2_meth_at	204869_at	HILO
PCSK2	PCSK2_meth_at	204869_at	HILO
PCSK2	PCSK2_meth_at	204870_s_at	HILO
PCSK2	PCSK2_meth_at	204870_s_at	HILO
SIRPA	SIRPA_2_meth_at	202896_s_at	HILO
MYL9	MYL9_2_meth_at	201058_s_at	HILO
NDRG3	NDRG3_2_meth_at	217286_s_at	HILO
NNAT	NNAT_6_meth_at	204239_s_at	HILO
NNAT	NNAT_7_meth_at	204239_s_at	HILO
SLC2A10	SLC2A10_meth_at	221024_s_at	HILO
SLC2A10	SLC2A10_meth_at	221024_s_at	HILO
KCNG1	KCNG1_2_meth_at	214595_at	HILO
ZNF217	ZNF217_meth_at	203739_at	HILO
ZNF217	ZNF217_meth_at	203739_at	HILO
GNAS	GNAS_6_meth_at	217057_s_at	HILO
SLC2A4RG	SLC2A4RG_1_meth_at	218494_s_at	HILO
MYT1	MYT1_1_meth_at	210341_at	HILO
MYT1	MYT1_2_meth_at	210341_at	HILO
PAK7	PAK7_1_meth_at	210721_s_at	HILO
PAK7	PAK7_1_meth_at	213990_s_at	HILO
C21orf91	C21orf91_2_meth_at	220941_s_at	HILO
CHODL	CHODL_meth_at	219867_at	HILO
CHODL	CHODL_meth_at	219867_at	HILO
STEAP3	STEAP3_1_meth_at	218424_s_at	HILO
STEAP3	STEAP3_2_meth_at	218424_s_at	HILO
GYPC	GYPC_meth_at	202947_s_at	HILO
GYPC	GYPC_meth_at	202947_s_at	HILO
TRIB2	TRIB2_1_meth_at	202478_at	HILO
TRIB2	TRIB2_1_meth_at	202479_s_at	HILO
RWDD2B	RWDD2B_1_meth_at	218377_s_at	HILO
CHAF1B	CHAF1B_1_meth_at	204775_at	HILO
CHAF1B	CHAF1B_2_meth_at	204775_at	HILO
COL6A2	COL6A2_2_meth_at	213290_at	HILO
NMI	NMI_1_meth_at	203964_at	HILO
NMI	NMI_2_meth_at	203964_at	HILO
CALCRL	CALCRL_meth_at	206331_at	HILO
CALCRL	CALCRL_meth_at	206331_at	HILO
CALCRL	CALCRL_meth_at	210815_s_at	HILO
CALCRL	CALCRL_meth_at	210815_s_at	HILO
COL5A2	COL5A2_meth_at	221729_at	HILO
COL5A2	COL5A2_meth_at	221729_at	HILO
COL5A2	COL5A2_meth_at	221730_at	HILO
COL5A2	COL5A2_meth_at	221730_at	HILO
MSTN	MSTN_meth_at	207145_at	HILO
MSTN	MSTN_meth_at	207145_at	HILO
PRODH	PRODH_meth_at	214203_s_at	HILO
PRODH	PRODH_meth_at	214203_s_at	HILO
RANBP1	RANBP1_2_meth_at	202483_s_at	HILO
TMBIM1	TMBIM1_2_meth_at	217730_at	HILO
CYP27A1	CYP27A1_meth_at	203979_at	HILO
CYP27A1	CYP27A1_meth_at	203979_at	HILO
RAB36	RAB36_1_meth_at	211471_s_at	HILO
RAB36	RAB36_2_meth_at	211471_s_at	HILO
KCNE4	KCNE4_meth_at	222379_at	HILO
KCNE4	KCNE4_meth_at	222379_at	HILO
GAL3ST1	GAL3ST1_1_meth_at	205670_at	HILO
GAL3ST1	GAL3ST1_2_meth_at	205670_at	HILO
SP100	SP100_2_meth_at	202864_s_at	HILO
SP100	SP100_2_meth_at	210218_s_at	HILO
APOL6	APOL6_1_meth_at	219716_at	HILO
APOL6	APOL6_2_meth_at	219716_at	HILO
SOX10	SOX10_1_meth_at	209843_s_at	HILO
SMCR7L	SMCR7L_2_meth_at	204593_s_at	HILO
SMCR7L	SMCR7L_2_meth_at	204594_s_at	HILO
SMCR7L	SMCR7L_2_meth_at	221516_s_at	HILO
LRRFIP1	LRRFIP1_2_meth_at	201862_s_at	HILO
EP300	EP300_2_meth_at	202221_s_at	HILO
RIBC2	RIBC2_1_meth_at	206526_at	HILO
RBKS	RBKS_1_meth_at	219222_at	HILO
RBKS	RBKS_1_meth_at	57540_at	HILO
LTBP1	LTBP1_1_meth_at	202728_s_at	HILO
BCL11A	BCL11A_1_meth_at	219497_s_at	HILO
BCL11A	BCL11A_1_meth_at	219498_s_at	HILO
TGFA	TGFA_1_meth_at	205016_at	HILO
C2orf3	C2orf3_2_meth_at	210175_at	HILO
REG1A	REG1A_1_meth_at	209752_at	HILO
REEP1	REEP1_1_meth_at	204364_s_at	HILO
THNSL2	THNSL2_2_meth_at	219044_at	HILO
PODXL2	PODXL2_meth_at	219152_at	HILO
PODXL2	PODXL2_meth_at	219152_at	HILO
PPP2R3A	PPP2R3A_1_meth_at	209633_at	HILO
TMEM22	TMEM22_2_meth_at	219569_s_at	HILO
RBP1	RBP1_2_meth_at	203423_at	HILO
RBP1	RBP1_4_meth_at	203423_at	HILO
RBP1	RBP1_5_meth_at	203423_at	HILO
RBP1	RBP1_6_meth_at	203423_at	HILO
PCOLCE2	PCOLCE2_1_meth_at	219295_s_at	HILO
WWTR1	WWTR1_meth_at	202132_at	HILO
WWTR1	WWTR1_meth_at	202132_at	HILO
WWTR1	WWTR1_meth_at	202133_at	HILO
WWTR1	WWTR1_meth_at	202133_at	HILO
WWTR1	WWTR1_meth_at	202134_s_at	HILO
WWTR1	WWTR1_meth_at	202134_s_at	HILO
SHOX2	SHOX2_1_meth_at	208443_x_at	HILO
SHOX2	SHOX2_1_meth_at	210135_s_at	HILO
RARRES1	RARRES1_1_meth_at	221872_at	HILO
RARRES1	RARRES1_2_meth_at	206391_at	HILO
RARRES1	RARRES1_2_meth_at	206392_s_at	HILO
EHHADH	EHHADH_1_meth_at	205222_at	HILO
RPL39L	RPL39L_2_meth_at	210115_at	HILO
MASP1	MASP1_1_meth_at	213749_at	HILO
MASP1	MASP1_2_meth_at	213749_at	HILO
CHL1	CHL1_meth_at	204591_at	HILO
CHL1	CHL1_meth_at	204591_at	HILO
ZNF385D	ZNF385D_1_meth_at	220117_at	HILO
ZNF385D	ZNF385D_2_meth_at	220117_at	HILO
MYD88	MYD88_1_meth_at	209124_at	HILO
RPL14	RPL14_meth_at	219138_at	HILO
RPL14	RPL14_meth_at	219138_at	HILO
FYCO1	FYCO1_meth_at	218204_s_at	HILO
FYCO1	FYCO1_meth_at	218204_s_at	HILO
SLC25A20	SLC25A20_meth_at	203658_at	HILO
SLC25A20	SLC25A20_meth_at	203658_at	HILO
AMT	AMT_1_meth_at	204294_at	HILO
AMT	AMT_2_meth_at	204294_at	HILO
ZMYND10	ZMYND10_1_meth_at	205714_s_at	HILO
ZMYND10	ZMYND10_3_meth_at	205714_s_at	HILO
ZMYND10	ZMYND10_4_meth_at	205714_s_at	HILO
DOCK3	DOCK3_meth_at	213482_at	HILO
DOCK3	DOCK3_meth_at	213482_at	HILO
FLNB	FLNB_1_meth_at	208614_s_at	HILO
FLNB	FLNB_2_meth_at	208614_s_at	HILO
FHIT	FHIT_1_meth_at	206492_at	HILO
C3orf64	C3orf64_meth_at	221935_s_at	HILO
C3orf64	C3orf64_meth_at	221935_s_at	HILO
LMCD1	LMCD1_1_meth_at	218574_s_at	HILO
OGG1	OGG1_2_meth_at	205760_s_at	HILO
BANK1	BANK1_1_meth_at	219667_s_at	HILO
HS3ST1	HS3ST1_1_meth_at	205466_s_at	HILO
SPON2	SPON2_meth_at	218638_s_at	HILO
SPON2	SPON2_meth_at	218638_s_at	HILO
SPRY1	SPRY1_1_meth_at	212558_at	HILO
MGST2	MGST2_meth_at	204168_at	HILO
MGST2	MGST2_meth_at	204168_at	HILO
CLGN	CLGN_1_meth_at	205830_at	HILO
MAB21L2	MAB21L2_meth_at	210302_s_at	HILO
MAB21L2	MAB21L2_meth_at	210302_s_at	HILO
TRIM2	TRIM2_1_meth_at	214248_s_at	HILO
NCAPG	NCAPG_1_meth_at	218662_s_at	HILO
DCTD	DCTD_2_meth_at	201571_s_at	HILO
DCTD	DCTD_2_meth_at	201572_x_at	HILO
DCTD	DCTD_2_meth_at	210137_s_at	HILO
ACSL1	ACSL1_1_meth_at	201963_at	HILO
GABRA2	GABRA2_2_meth_at	216039_at	HILO
GABRB1	GABRB1_2_meth_at	207010_at	HILO
CYTL1	CYTL1_meth_at	219837_s_at	HILO
CYTL1	CYTL1_meth_at	219837_s_at	HILO
KIT	KIT_2_meth_at	205051_s_at	HILO
NAAA	NAAA_1_meth_at	214765_s_at	HILO
FAM13A	FAM13A_2_meth_at	202973_x_at	HILO
FAM13A	FAM13A_2_meth_at	217047_s_at	HILO
TRIM36	TRIM36_1_meth_at	219736_at	HILO
LOX	LOX_1_meth_at	204298_s_at	HILO
LOX	LOX_1_meth_at	215446_s_at	HILO
ALDH7A1	ALDH7A1_meth_at	208950_s_at	HILO
ALDH7A1	ALDH7A1_meth_at	208950_s_at	HILO
ALDH7A1	ALDH7A1_meth_at	208951_at	HILO
ALDH7A1	ALDH7A1_meth_at	208951_at	HILO
ALDH7A1	ALDH7A1_meth_at	213591_at	HILO
ALDH7A1	ALDH7A1_meth_at	213591_at	HILO
FBN2	FBN2_1_meth_at	215717_s_at	HILO
SLC27A6	SLC27A6_2_meth_at	219932_at	HILO
SLC22A5	SLC22A5_meth_at	205074_at	HILO
SLC22A5	SLC22A5_meth_at	205074_at	HILO
MYOT	MYOT_meth_at	219728_at	HILO
MYOT	MYOT_meth_at	219728_at	HILO
KCNMB1	KCNMB1_meth_at	209948_at	HILO
KCNMB1	KCNMB1_meth_at	209948_at	HILO
NKX2-5	NKX2-5_1_meth_at	206578_at	HILO
BASP1	BASP1_1_meth_at	202391_at	HILO
LTC4S	LTC4S_2_meth_at	206480_at	HILO
CDH6	CDH6_1_meth_at	205532_s_at	HILO
OSMR	OSMR_1_meth_at	205729_at	HILO
HSPB3	HSPB3_2_meth_at	206375_s_at	HILO
THBS4	THBS4_1_meth_at	204776_at	HILO
POPDC3	POPDC3_2_meth_at	219926_at	HILO
HEY2	HEY2_1_meth_at	219743_at	HILO
LAMA2	LAMA2_1_meth_at	213519_s_at	HILO
LAMA2	LAMA2_2_meth_at	213519_s_at	HILO
LAMA2	LAMA2_2_meth_at	216840_s_at	HILO
EYA4	EYA4_3_meth_at	207327_at	HILO
EYA4	EYA4_7_meth_at	207327_at	HILO
RAB32	RAB32_3_meth_at	204214_s_at	HILO
PDE10A	PDE10A_1_meth_at	205501_at	HILO
TRIM38	TRIM38_2_meth_at	203568_s_at	HILO
HFE	HFE_meth_at	206087_x_at	HILO
HFE	HFE_meth_at	206087_x_at	HILO
HFE	HFE_meth_at	211330_s_at	HILO
HFE	HFE_meth_at	211330_s_at	HILO
FAM50B	FAM50B_1_meth_at	205775_at	HILO
FAM50B	FAM50B_2_meth_at	205775_at	HILO
DAAM2	DAAM2_1_meth_at	212793_at	HILO
ELOVL4	ELOVL4_1_meth_at	219532_at	HILO
ELOVL4	ELOVL4_2_meth_at	219532_at	HILO
TPBG	TPBG_2_meth_at	203476_at	HILO
ACTL6B	ACTL6B_2_meth_at	206013_s_at	HILO
FLNC	FLNC_2_meth_at	207876_s_at	HILO
TMEM140	TMEM140_1_meth_at	218999_at	HILO
DGKI	DGKI_2_meth_at	206806_at	HILO
LRRC61	LRRC61_meth_at	218907_s_at	HILO
LRRC61	LRRC61_meth_at	218907_s_at	HILO
RARRES2	RARRES2_1_meth_at	209496_at	HILO
MEOX2	MEOX2_1_meth_at	206201_s_at	HILO
MEOX2	MEOX2_2_meth_at	206201_s_at	HILO
HOXA1	HOXA1_1_meth_at	214639_s_at	HILO
HOXA1	HOXA1_2_meth_at	214639_s_at	HILO
FKBP9	FKBP9_2_meth_at	212169_at	HILO
SFRP4	SFRP4_1_meth_at	204051_s_at	HILO
SFRP4	SFRP4_2_meth_at	204051_s_at	HILO
SFRP4	SFRP4_2_meth_at	204052_s_at	HILO
SFRP4	SFRP4_3_meth_at	204051_s_at	HILO
AMPH	AMPH_1_meth_at	205257_s_at	HILO
PGAM2	PGAM2_1_meth_at	205736_at	HILO
AEBP1	AEBP1_2_meth_at	201792_at	HILO
GRB10	GRB10_1_meth_at	215248_at	HILO
GRB10	GRB10_6_meth_at	209409_at	HILO
GRB10	GRB10_6_meth_at	209410_s_at	HILO
GRB10	GRB10_6_meth_at	210999_s_at	HILO
GRB10	GRB10_6_meth_at	215248_at	HILO
GRB10	GRB10_7_meth_at	209410_s_at	HILO
GRB10	GRB10_7_meth_at	210999_s_at	HILO
GRB10	GRB10_7_meth_at	215248_at	HILO
GRB10	GRB10_8_meth_at	209409_at	HILO
GRB10	GRB10_8_meth_at	209410_s_at	HILO
GRB10	GRB10_8_meth_at	210999_s_at	HILO
GRB10	GRB10_9_meth_at	209410_s_at	HILO
GRB10	GRB10_9_meth_at	210999_s_at	HILO
GRB10	GRB10_9_meth_at	215248_at	HILO
GRB10	GRB10_10_meth_at	209410_s_at	HILO
GRB10	GRB10_10_meth_at	215248_at	HILO
LANCL2	LANCL2_meth_at	218219_s_at	HILO
LANCL2	LANCL2_meth_at	218219_s_at	HILO
GNAI1	GNAI1_1_meth_at	209576_at	HILO
TFPI2	TFPI2_2_meth_at	209278_s_at	HILO
TFPI2	TFPI2_4_meth_at	209278_s_at	HILO
TFPI2	TFPI2_5_meth_at	209278_s_at	HILO
DLX5	DLX5_12_meth_at	213707_s_at	HILO
AGFG2	AGFG2_2_meth_at	222126_at	HILO
COL14A1	COL14A1_2_meth_at	212865_s_at	HILO
TUSC3	TUSC3_2_meth_at	209227_at	HILO
TUSC3	TUSC3_2_meth_at	209228_x_at	HILO
TUSC3	TUSC3_2_meth_at	213423_x_at	HILO
TNFRSF10B	TNFRSF10B_2_meth_at	209295_at	HILO
TNFRSF10C	TNFRSF10C_1_meth_at	211163_s_at	HILO
TNFRSF10C	TNFRSF10C_2_meth_at	211163_s_at	HILO
TNFRSF10C	TNFRSF10C_5_meth_at	211163_s_at	HILO
NEFL	NEFL_meth_at	221801_x_at	HILO
NEFL	NEFL_meth_at	221801_x_at	HILO
GPR124	GPR124_meth_at	221814_at	HILO
GPR124	GPR124_meth_at	221814_at	HILO
SFRP1	SFRP1_3_meth_at	202035_s_at	HILO
SFRP1	SFRP1_3_meth_at	202036_s_at	HILO
SFRP1	SFRP1_3_meth_at	202037_s_at	HILO
GABBR2	GABBR2_meth_at	211679_x_at	HILO
GABBR2	GABBR2_meth_at	211679_x_at	HILO
PTPN3	PTPN3_2_meth_at	203997_at	HILO
LPAR1	LPAR1_1_meth_at	204037_at	HILO
LPAR1	LPAR1_1_meth_at	204038_s_at	HILO
ANGPTL2	ANGPTL2_meth_at	219514_at	HILO
ANGPTL2	ANGPTL2_meth_at	219514_at	HILO
HAUS6	HAUS6_meth_at	218602_s_at	HILO
HAUS6	HAUS6_meth_at	218602_s_at	HILO
PLIN2	PLIN2_meth_at	209122_at	HILO
PLIN2	PLIN2_meth_at	209122_at	HILO
MLLT3	MLLT3_1_meth_at	204918_s_at	HILO
KLHL9	KLHL9_2_meth_at	213117_at	HILO
KLHL9	KLHL9_2_meth_at	213233_s_at	HILO
CDKN2A	CDKN2A_5_meth_at	207039_at	HILO
CDKN2A	CDKN2A_5_meth_at	209644_x_at	HILO
CDKN2A	CDKN2A_6_meth_at	207039_at	HILO
CDKN2A	CDKN2A_6_meth_at	209644_x_at	HILO
CDKN2A	CDKN2A_7_meth_at	207039_at	HILO
CDKN2A	CDKN2A_7_meth_at	209644_x_at	HILO
TEK	TEK_1_meth_at	206702_at	HILO
TEK	TEK_2_meth_at	206702_at	HILO
RANBP6	RANBP6_1_meth_at	213019_at	HILO
GNA14	GNA14_1_meth_at	220108_at	HILO
SLC35D2	SLC35D2_1_meth_at	213083_at	HILO
CDC14B	CDC14B_2_meth_at	211348_s_at	HILO
KCNE1L	KCNE1L_1_meth_at	220010_at	HILO
GYG2	GYG2_1_meth_at	210963_s_at	HILO
GYG2	GYG2_1_meth_at	210964_s_at	HILO
GYG2	GYG2_1_meth_at	215695_s_at	HILO
IL1RAPL1	IL1RAPL1_2_meth_at	220663_at	HILO
TRO	TRO_meth_at	210882_s_at	HILO
TRO	TRO_meth_at	210882_s_at	HILO
TRIP4	TRIP4_1_meth_at	203732_at	OPP
TRIP4	TRIP4_2_meth_at	203732_at	OPP
SOX10	SOX10_2_meth_at	209843_s_at	OPP
