# Supplementary material for: Mining TCGA Data Using Boolean Implications
Source: PLoS One. 2014 Jul 23;9(7):e102119. doi: 10.1371/journal.pone.0102119 (PMC4108374; doi:10.1371/journal.pone.0102119)
Supplement: Table S4 — Genes that have Boolean implications between methylation and gene expression in the TCGA OV data set. (TXT) [file pone.0102119.s014.txt]

Gene	CNA.OR.MUT.Probe	Expr.Probe	Relation.Type
ABP1	ABP1_2_meth_at	203559_s_at	HILO
ADCY3	ADCY3_2_meth_at	209321_s_at	HILO
ALDH3B1	ALDH3B1_meth_at	205640_at	HILO
ALDH3B1	ALDH3B1_meth_at	205640_at	HILO
ALDOC	ALDOC_1_meth_at	202022_at	HILO
ALDOC	ALDOC_2_meth_at	202022_at	HILO
ALPK3	ALPK3_meth_at	214846_s_at	OPP
ALPK3	ALPK3_meth_at	214846_s_at	OPP
ALPPL2	ALPPL2_2_meth_at	210431_at	HILO
ANXA6	ANXA6_meth_at	200982_s_at	HILO
ANXA6	ANXA6_meth_at	200982_s_at	HILO
ANXA9	ANXA9_1_meth_at	210085_s_at	HILO
ANXA9	ANXA9_1_meth_at	211712_s_at	HILO
ANXA9	ANXA9_2_meth_at	211712_s_at	HILO
ANXA9	ANXA9_2_meth_at	210085_s_at	HILO
APH1B	APH1B_2_meth_at	221036_s_at	HILO
APOL6	APOL6_2_meth_at	219716_at	HILO
AQP5	AQP5_2_meth_at	213611_at	HILO
ARAP3	ARAP3_1_meth_at	218950_at	HILO
ASPHD1	ASPHD1_2_meth_at	214993_at	HILO
ATP10A	ATP10A_7_meth_at	214255_at	HILO
ATP5L	ATP5L_2_meth_at	208745_at	HILO
B3GNT3	B3GNT3_2_meth_at	204856_at	HILO
BANK1	BANK1_2_meth_at	219667_s_at	HILO
BANK1	BANK1_1_meth_at	219667_s_at	HILO
BLVRA	BLVRA_1_meth_at	203771_s_at	HILO
BRCA1	BRCA1_4_meth_at	204531_s_at	HILO
BRCA1	BRCA1_1_meth_at	204531_s_at	HILO
BRCA1	BRCA1_3_meth_at	204531_s_at	HILO
BRD7	BRD7_1_meth_at	221776_s_at	HILO
C10orf10	C10orf10_meth_at	209182_s_at	HILO
C10orf10	C10orf10_meth_at	209182_s_at	HILO
C10orf116	C10orf116_meth_at	203571_s_at	HILO
C10orf116	C10orf116_meth_at	203571_s_at	HILO
C10orf81	C10orf81_2_meth_at	219857_at	HILO
C10orf81	C10orf81_1_meth_at	219857_at	HILO
C19orf2	C19orf2_meth_at	211563_s_at	HILO
C19orf2	C19orf2_meth_at	211563_s_at	HILO
C1orf114	C1orf114_2_meth_at	206721_at	HILO
C2	C2_2_meth_at	203052_at	HILO
C2orf43	C2orf43_meth_at	222192_s_at	HILO
C2orf43	C2orf43_meth_at	222192_s_at	HILO
C6orf15	C6orf15_2_meth_at	221100_at	HILO
C6orf15	C6orf15_1_meth_at	221100_at	HILO
CA9	CA9_1_meth_at	205199_at	HILO
CA9	CA9_2_meth_at	205199_at	HILO
CACNA2D2	CACNA2D2_1_meth_at	204811_s_at	HILO
CALML5	CALML5_1_meth_at	220414_at	HILO
CAV1	CAV1_3_meth_at	212097_at	HILO
CAV1	CAV1_3_meth_at	203065_s_at	HILO
CBLC	CBLC_2_meth_at	220638_s_at	HILO
CCNA1	CCNA1_2_meth_at	205899_at	HILO
CCNJ	CCNJ_1_meth_at	219470_x_at	HILO
CD37	CD37_1_meth_at	204192_at	HILO
CD40	CD40_2_meth_at	215346_at	HILO
CD40	CD40_1_meth_at	215346_at	HILO
CD40	CD40_2_meth_at	205153_s_at	HILO
CDH16	CDH16_1_meth_at	206517_at	HILO
CDH16	CDH16_2_meth_at	206517_at	HILO
CDO1	CDO1_2_meth_at	204154_at	HILO
CFB	CFB_1_meth_at	202357_s_at	HILO
CFB	CFB_2_meth_at	202357_s_at	HILO
CIITA	CIITA_2_meth_at	205101_at	HILO
CLDN16	CLDN16_2_meth_at	220332_at	HILO
CLEC11A	CLEC11A_1_meth_at	210783_x_at	HILO
CLEC11A	CLEC11A_1_meth_at	205131_x_at	HILO
CLIP3	CLIP3_1_meth_at	212358_at	HILO
CRAT	CRAT_1_meth_at	209522_s_at	HILO
CYBRD1	CYBRD1_1_meth_at	217889_s_at	HILO
CYP4F11	CYP4F11_1_meth_at	206153_at	HILO
DAPK3	DAPK3_meth_at	203890_s_at	HILO
DAPK3	DAPK3_meth_at	203890_s_at	HILO
DDR2	DDR2_2_meth_at	205168_at	HILO
DDX43	DDX43_2_meth_at	220004_at	HILO
DNALI1	DNALI1_2_meth_at	205186_at	HILO
DPEP3	DPEP3_2_meth_at	220179_at	HILO
DUSP2	DUSP2_2_meth_at	204794_at	HILO
EFS	EFS_2_meth_at	210880_s_at	HILO
EFS	EFS_1_meth_at	204400_at	HILO
EPHX3	EPHX3_meth_at	220013_at	HILO
EPHX3	EPHX3_meth_at	220013_at	HILO
EYA4	EYA4_1_meth_at	207327_at	HILO
EYA4	EYA4_2_meth_at	207327_at	HILO
FADS1	FADS1_2_meth_at	208962_s_at	HILO
FBXO2	FBXO2_meth_at	219305_x_at	HILO
FBXO2	FBXO2_meth_at	219305_x_at	HILO
FKBP11	FKBP11_2_meth_at	219118_at	HILO
FLOT2	FLOT2_1_meth_at	201350_at	HILO
FXYD1	FXYD1_meth_at	205384_at	HILO
FXYD1	FXYD1_meth_at	205384_at	HILO
FXYD3	FXYD3_1_meth_at	202488_s_at	HILO
GDPD2	GDPD2_meth_at	220291_at	HILO
GDPD2	GDPD2_meth_at	220291_at	HILO
GIPC1	GIPC1_meth_at	207525_s_at	HILO
GIPC1	GIPC1_meth_at	207525_s_at	HILO
GLRB	GLRB_1_meth_at	205279_s_at	HILO
H1F0	H1F0_meth_at	208886_at	HILO
H1F0	H1F0_meth_at	208886_at	HILO
HAL	HAL_1_meth_at	206643_at	HILO
HLA-DMA	HLA-DMA_meth_at	217478_s_at	HILO
HLA-DMA	HLA-DMA_meth_at	217478_s_at	HILO
HMGA2	HMGA2_1_meth_at	208025_s_at	HILO
HNF1B	HNF1B_1_meth_at	205313_at	HILO
HNF1B	HNF1B_2_meth_at	205313_at	HILO
HOXA2	HOXA2_meth_at	214457_at	HILO
HOXA2	HOXA2_meth_at	214457_at	HILO
HOXA4	HOXA4_2_meth_at	206289_at	HILO
HOXB5	HOXB5_2_meth_at	205601_s_at	HILO
HOXB5	HOXB5_2_meth_at	205600_x_at	HILO
HOXB5	HOXB5_1_meth_at	205601_s_at	HILO
HOXC4	HOXC4_1_meth_at	206194_at	HILO
HSPA1A	HSPA1A_1_meth_at	200799_at	HILO
ICAM4	ICAM4_2_meth_at	207194_s_at	HILO
IFT88	IFT88_1_meth_at	204703_at	HILO
IL11RA	IL11RA_1_meth_at	204773_at	HILO
IL32	IL32_meth_at	203828_s_at	HILO
IL32	IL32_meth_at	203828_s_at	HILO
INHBE	INHBE_2_meth_at	210587_at	HILO
INHBE	INHBE_1_meth_at	210587_at	HILO
INSR	INSR_2_meth_at	213792_s_at	HILO
IQGAP2	IQGAP2_2_meth_at	203474_at	HILO
IRAK3	IRAK3_2_meth_at	213817_at	HILO
IRF7	IRF7_1_meth_at	208436_s_at	HILO
KCTD14	KCTD14_meth_at	219545_at	HILO
KCTD14	KCTD14_meth_at	219545_at	HILO
KCTD14	KCTD14_meth_at	58916_at	HILO
KCTD14	KCTD14_meth_at	58916_at	HILO
KLHL21	KLHL21_2_meth_at	203068_at	HILO
KLK5	KLK5_meth_at	222242_s_at	HILO
KLK5	KLK5_meth_at	222242_s_at	HILO
KRT15	KRT15_2_meth_at	204734_at	HILO
LDHC	LDHC_1_meth_at	207022_s_at	HILO
LDLR	LDLR_1_meth_at	202068_s_at	HILO
LDLR	LDLR_1_meth_at	202067_s_at	HILO
LEFTY1	LEFTY1_1_meth_at	206268_at	HILO
LEFTY1	LEFTY1_2_meth_at	206268_at	HILO
LEFTY2	LEFTY2_2_meth_at	206012_at	HILO
LEPREL1	LEPREL1_2_meth_at	218717_s_at	HILO
LGR5	LGR5_1_meth_at	213880_at	HILO
LHX1	LHX1_2_meth_at	206230_at	HILO
LIF	LIF_2_meth_at	205266_at	HILO
LPAR1	LPAR1_2_meth_at	204036_at	HILO
LRP3	LRP3_2_meth_at	204381_at	HILO
LTC4S	LTC4S_1_meth_at	206480_at	HILO
LTC4S	LTC4S_2_meth_at	206480_at	HILO
MAGEA1	MAGEA1_meth_at	207325_x_at	HILO
MAGEA1	MAGEA1_meth_at	207325_x_at	HILO
MAGEA10	MAGEA10_1_meth_at	210295_at	HILO
MAGEA10	MAGEA10_2_meth_at	210295_at	HILO
MAGEC1	MAGEC1_1_meth_at	206609_at	HILO
MAGEC1	MAGEC1_2_meth_at	206609_at	HILO
MAGEC2	MAGEC2_1_meth_at	220062_s_at	HILO
MAP3K7	MAP3K7_2_meth_at	211537_x_at	HILO
MEST	MEST_7_meth_at	202016_at	HILO
MFAP4	MFAP4_2_meth_at	212713_at	HILO
MMRN2	MMRN2_1_meth_at	219091_s_at	HILO
MOSC1	MOSC1_meth_at	218865_at	HILO
MOSC1	MOSC1_meth_at	218865_at	HILO
MST1R	MST1R_2_meth_at	205455_at	HILO
MST1R	MST1R_1_meth_at	205455_at	HILO
MT1E	MT1E_meth_at	212859_x_at	HILO
MT1E	MT1E_meth_at	212859_x_at	HILO
MT1G	MT1G_meth_at	204745_x_at	HILO
MT1G	MT1G_meth_at	204745_x_at	HILO
NCF2	NCF2_meth_at	209949_at	HILO
NCF2	NCF2_meth_at	209949_at	HILO
NDRG2	NDRG2_2_meth_at	206453_s_at	HILO
NEBL	NEBL_1_meth_at	203961_at	HILO
NEBL	NEBL_1_meth_at	203962_s_at	HILO
NENF	NENF_2_meth_at	214075_at	HILO
NENF	NENF_2_meth_at	218407_x_at	HILO
NOX4	NOX4_2_meth_at	219773_at	HILO
NUPR1	NUPR1_1_meth_at	209230_s_at	HILO
NUPR1	NUPR1_2_meth_at	209230_s_at	HILO
OAS2	OAS2_meth_at	206553_at	HILO
OAS2	OAS2_meth_at	206553_at	HILO
OAS2	OAS2_meth_at	204972_at	HILO
OAS2	OAS2_meth_at	204972_at	HILO
ODF2	ODF2_1_meth_at	210415_s_at	HILO
P2RY2	P2RY2_1_meth_at	206277_at	HILO
PADI3	PADI3_2_meth_at	220779_at	HILO
PAX8	PAX8_1_meth_at	214528_s_at	HILO
PAX8	PAX8_1_meth_at	207921_x_at	HILO
PAX8	PAX8_1_meth_at	207924_x_at	HILO
PAX8	PAX8_1_meth_at	207923_x_at	HILO
PDLIM4	PDLIM4_2_meth_at	211564_s_at	HILO
PDLIM4	PDLIM4_2_meth_at	214175_x_at	HILO
PHLDA2	PHLDA2_1_meth_at	209803_s_at	HILO
PHOX2A	PHOX2A_1_meth_at	214609_at	HILO
PI3	PI3_1_meth_at	203691_at	HILO
PITX1	PITX1_meth_at	208502_s_at	HILO
PITX1	PITX1_meth_at	208502_s_at	HILO
PKP4	PKP4_2_meth_at	201927_s_at	HILO
PLAGL1	PLAGL1_5_meth_at	207943_x_at	HILO
PLAGL1	PLAGL1_3_meth_at	207943_x_at	HILO
PLAGL1	PLAGL1_5_meth_at	207002_s_at	HILO
PLAGL1	PLAGL1_5_meth_at	209318_x_at	HILO
PLSCR4	PLSCR4_2_meth_at	218901_at	HILO
PNPLA4	PNPLA4_1_meth_at	209739_s_at	HILO
POF1B	POF1B_1_meth_at	219756_s_at	HILO
PON1	PON1_meth_at	206345_s_at	HILO
PON1	PON1_meth_at	206345_s_at	HILO
PON3	PON3_1_meth_at	213695_at	HILO
PPP1R16B	PPP1R16B_1_meth_at	212750_at	HILO
PPP1R16B	PPP1R16B_1_meth_at	41577_at	HILO
PPT2	PPT2_1_meth_at	209826_at	HILO
PRELP	PRELP_1_meth_at	204223_at	HILO
PRR15L	PRR15L_1_meth_at	219127_at	HILO
PRSS50	PRSS50_1_meth_at	220126_at	HILO
PRSS50	PRSS50_2_meth_at	220126_at	HILO
PSCA	PSCA_1_meth_at	205319_at	HILO
PTK6	PTK6_1_meth_at	206482_at	HILO
PTPRCAP	PTPRCAP_2_meth_at	204960_at	HILO
PXMP4	PXMP4_2_meth_at	219428_s_at	HILO
PXMP4	PXMP4_1_meth_at	219428_s_at	HILO
RAB25	RAB25_1_meth_at	218186_at	OPP
RAD51C	RAD51C_2_meth_at	209849_s_at	HILO
RARRES1	RARRES1_2_meth_at	206392_s_at	HILO
RARRES1	RARRES1_2_meth_at	206391_at	HILO
RBP1	RBP1_1_meth_at	203423_at	HILO
RDH5	RDH5_meth_at	210106_at	HILO
RDH5	RDH5_meth_at	210106_at	HILO
RHOD	RHOD_meth_at	209885_at	OPP
RHOD	RHOD_meth_at	209885_at	OPP
RNF43	RNF43_1_meth_at	218704_at	HILO
RPL39L	RPL39L_1_meth_at	210115_at	HILO
RWDD2B	RWDD2B_1_meth_at	218377_s_at	HILO
SAP18	SAP18_1_meth_at	208741_at	HILO
SCARA3	SCARA3_1_meth_at	219416_at	HILO
SCARA3	SCARA3_2_meth_at	219416_at	HILO
SCG5	SCG5_meth_at	203889_at	HILO
SCG5	SCG5_meth_at	203889_at	HILO
SCGB1D1	SCGB1D1_2_meth_at	207910_at	HILO
SELENBP1	SELENBP1_meth_at	214433_s_at	HILO
SELENBP1	SELENBP1_meth_at	214433_s_at	HILO
SERPINB1	SERPINB1_1_meth_at	212268_at	HILO
SERPINB1	SERPINB1_1_meth_at	213572_s_at	HILO
SERPINB5	SERPINB5_2_meth_at	204855_at	HILO
SFN	SFN_1_meth_at	33322_i_at	HILO
SFN	SFN_1_meth_at	209260_at	HILO
SFN	SFN_2_meth_at	33322_i_at	HILO
SFN	SFN_2_meth_at	209260_at	HILO
SKI	SKI_meth_at	204270_at	HILO
SKI	SKI_meth_at	204270_at	HILO
SLC15A3	SLC15A3_2_meth_at	219593_at	HILO
SLC29A1	SLC29A1_meth_at	201801_s_at	HILO
SLC29A1	SLC29A1_meth_at	201801_s_at	HILO
SLC35A3	SLC35A3_1_meth_at	206770_s_at	HILO
SLC43A3	SLC43A3_1_meth_at	213113_s_at	HILO
SLC43A3	SLC43A3_1_meth_at	210692_s_at	HILO
SLC5A1	SLC5A1_1_meth_at	206628_at	HILO
SMAGP	SMAGP_meth_at	209679_s_at	HILO
SMAGP	SMAGP_meth_at	209679_s_at	HILO
SNCG	SNCG_1_meth_at	209877_at	HILO
SNN	SNN_1_meth_at	218032_at	HILO
SOX11	SOX11_2_meth_at	204914_s_at	HILO
SOX11	SOX11_2_meth_at	204913_s_at	HILO
SOX15	SOX15_1_meth_at	206122_at	HILO
SOX18	SOX18_meth_at	219568_x_at	HILO
SOX18	SOX18_meth_at	219568_x_at	HILO
SP100	SP100_1_meth_at	202864_s_at	HILO
SP100	SP100_1_meth_at	202863_at	HILO
SP100	SP100_1_meth_at	210218_s_at	HILO
SP100	SP100_2_meth_at	202864_s_at	HILO
SPDEF	SPDEF_meth_at	220192_x_at	HILO
SPDEF	SPDEF_meth_at	213441_x_at	HILO
SPDEF	SPDEF_meth_at	214404_x_at	HILO
SPDEF	SPDEF_meth_at	213441_x_at	HILO
SPDEF	SPDEF_meth_at	220192_x_at	HILO
SPDEF	SPDEF_meth_at	214404_x_at	HILO
SPON1	SPON1_1_meth_at	209437_s_at	HILO
SYK	SYK_7_meth_at	209269_s_at	HILO
TANK	TANK_meth_at	207616_s_at	HILO
TANK	TANK_meth_at	207616_s_at	HILO
TBX2	TBX2_1_meth_at	40560_at	HILO
TBX2	TBX2_1_meth_at	213417_at	HILO
TCIRG1	TCIRG1_2_meth_at	204158_s_at	HILO
TFCP2	TFCP2_2_meth_at	207627_s_at	HILO
TFCP2	TFCP2_1_meth_at	207627_s_at	HILO
TFF3	TFF3_1_meth_at	204623_at	HILO
THNSL2	THNSL2_2_meth_at	219044_at	HILO
TMEM100	TMEM100_1_meth_at	219230_at	HILO
TMEM140	TMEM140_2_meth_at	218999_at	HILO
TMPRSS3	TMPRSS3_2_meth_at	220177_s_at	HILO
TNF	TNF_2_meth_at	207113_s_at	HILO
TNF	TNF_1_meth_at	207113_s_at	HILO
TPD52	TPD52_2_meth_at	201690_s_at	HILO
TPM2	TPM2_1_meth_at	212654_at	HILO
TRAPPC2	TRAPPC2_2_meth_at	219351_at	HILO
TRDMT1	TRDMT1_2_meth_at	206308_at	HILO
TRIM38	TRIM38_1_meth_at	203610_s_at	HILO
UBB	UBB_meth_at	200633_at	OPP
UBB	UBB_meth_at	200633_at	OPP
UBB	UBB_meth_at	217144_at	HILO
UBB	UBB_meth_at	217144_at	HILO
UCHL1	UCHL1_1_meth_at	201387_s_at	HILO
VNN2	VNN2_2_meth_at	205922_at	HILO
WT1	WT1_14_meth_at	216953_s_at	HILO
ZNF140	ZNF140_2_meth_at	204523_at	HILO
ZNF556	ZNF556_meth_at	220709_at	HILO
ZNF556	ZNF556_meth_at	220709_at	HILO
ZNF750	ZNF750_2_meth_at	219995_s_at	HILO
ZNF750	ZNF750_1_meth_at	219995_s_at	HILO
