# Supplementary material for: Mining TCGA Data Using Boolean Implications
Source: PLoS One. 2014 Jul 23;9(7):e102119. doi: 10.1371/journal.pone.0102119 (PMC4108374; doi:10.1371/journal.pone.0102119)
Supplement: Table S5 — Genes that are found by looking at both deletions and methylation in the TCGA GBM data set, excluding those found by methylation. (TXT) [file pone.0102119.s015.txt]

Gene.Symbol
ADRBK2
BBS4
BIRC3
BLOC1S1
CALB2
CARKD
CD44
CD86
CDCP1
CDH1
CDH5
CLEC2B
CLEC4A
CREB3
CSPG4
CTSF
DGKZ
DHRS3
DIO2
DLEC1
DSC2
DUSP6
EFHA1
EGF
ELAVL2
ELK3
EMP2
ENTPD3
EPHA2
ETS2
EXOSC10
EXTL3
EZR
FAIM
FBP1
FGF14
FKBP11
GPRC5A
HEBP1
HRASLS
IL20RA
IQGAP1
IRAK3
IRF7
IRX5
ISG20
ITGB5
ITPR3
KCTD9
KDELR3
LEPREL1
LTBR
LYST
MANSC1
MAP9
MFAP5
MINA
MLF1
MLH3
MMP14
MOBKL2B
MOSC1
MOXD1
MRPL52
NDRG2
NQO2
PCNX
PLAGL1
PSEN1
PSMB10
PXDN
RAB27A
RAB31
RARRES3
RLN2
RRAS2
SEL1L3
SHB
SLC12A7
SLC22A18
SLC25A1
SLFN12
STAT6
STMN4
TJP1
TM4SF1
TM7SF2
TMEM2
TPM1
TRDMT1
TTC3
TTC38
USP18
ZNF274
ZNF671
ZSCAN18
