# Supplementary material for: Mining TCGA Data Using Boolean Implications
Source: PLoS One. 2014 Jul 23;9(7):e102119. doi: 10.1371/journal.pone.0102119 (PMC4108374; doi:10.1371/journal.pone.0102119)
Supplement: Table S6 — Genes that are found by looking at both deletions and methylation in the TCGA OV data set. (TXT) [file pone.0102119.s016.txt]

Gene.Symbol
ABHD2
ABP1
ACSS3
ADAMTSL3
ADCY3
ALDH3B1
ALPK3
ALPPL2
AQP5
ARAP1
ARHGEF7
ARID1A
ARL4A
ASPHD1
ATF7IP
ATP5L
B3GNT3
B4GALT6
BAK1
BLVRA
BMP4
BRD7
BTN3A2
C10orf10
C5orf4
CA9
CALML5
CAMLG
CASP8AP2
CAV1
CBLC
CBR1
CCND2
CCNJ
CCNT2
CDC42BPA
CDCP1
CDK17
CHAF1B
CHD8
CHFR
CHRNB1
CLDN16
CLEC11A
CLIP3
CNOT8
COX7C
CSNK1D
CSNK2A2
CSRNP2
CTBP1
CTSL1
CYBRD1
DAPK3
DCTN4
DHCR7
DHRS12
DHX35
DNAJB9
DNALI1
DNASE2
DUSP1
DZIP1
EFS
EPHX3
EVPL
F3
FAAH
FADS1
FARP1
FBXL4
FBXO2
FEM1C
FERMT1
FES
FGFR2
FHIT
FLOT2
FOXJ1
FRK
FRZB
FXYD1
FXYD3
GIPC1
GLRX3
GNAZ
GNG12
GRPEL1
GSTM2
GSTP1
HAL
HMGA1
HOXA2
HOXA7
HOXC4
ICAM4
IGF2BP3
IMPACT
INHBE
IQSEC1
IRAK3
KCTD14
KHNYN
KLHL21
LAMB2
LDHC
LEFTY2
LEPREL1
LPAR1
LRMP
LRP3
LRRC32
LTC4S
MAT2B
MBIP
MCF2L
MDM1
ME1
MED27
MEST
METRN
MFSD10
MGMT
MMRN2
MOSC1
MRPS33
MST1R
MYL9
NCAPD3
NDRG2
NEBL
NEK9
NENF
NET1
NFYB
NLRX1
NOX4
OAS2
OBFC2B
ODF2
P2RY2
PADI3
PAX8
PCDH9
PDCD5
PEX5
PEX6
PGM1
PI3
PKP4
PLAU
PLCG1
POLR2D
PON3
POU2AF1
PSCA
PSMA1
PTN
PTPRCAP
PXDN
QRSL1
RDH5
RHOD
RIOK2
RMND1
RNF170
RNF43
RNFT2
ROGDI
RORA
RPL14
RPP25
RWDD2B
SACM1L
SAP18
SAV1
SFRP1
SFXN3
SH2D3A
SH3BP2
SKI
SKIV2L2
SLC9A2
SMAGP
SNCG
SNN
SOCS1
SOX11
SOX18
SP100
SPDEF
SRM
STK24
SUMO3
SUPT3H
SVIL
TANK
TBCD
TFCP2
TIAM1
TMEM140
TMEM51
TMOD3
TNFRSF1B
TNS1
TPD52
TPM2
TPM4
TRAM1
TRDMT1
TRIM38
TSPAN31
TXN2
UBE3C
VNN2
XRCC1
ZDHHC4
ZMYM5
ZNF140
ZNF23
ZNF7
ZNF750
ZSCAN12
