# Supplementary material for: Mining TCGA Data Using Boolean Implications
Source: PLoS One. 2014 Jul 23;9(7):e102119. doi: 10.1371/journal.pone.0102119 (PMC4108374; doi:10.1371/journal.pone.0102119)
Supplement: Table S7 — HIHI and HILO implications between mutations and broad CNAs in the TCGA GBM data set. (TXT) [file pone.0102119.s017.txt]

Genomic.Alteration.1	Genomic.Alteration.2	n11	n12	n21	n22	Fisher.p.value	Relation.Type	Err
chr1q32_1-amp_at	chr7q11_21-amp_at	54	1	70	11	0.0273066876014775	HIHI	0.0473901098901099
chr3q26_33-amp_at	chr7p11_2-amp_at	40	0	83	13	0.0104943044565675	HIHI	0
chr3q26_33-amp_at	chr7q11_21-amp_at	54	1	69	12	0.0148527471392721	HIHI	0.0446428571428571
chr3q26_33-amp_at	chr7q21_2-amp_at	52	1	71	12	0.0159909857559017	HIHI	0.044973544973545
chr3q26_33-amp_at	chr9p21_3-del_at	66	2	57	11	0.016614568086349	HIHI	0.0859213250517598
chr3q26_33-amp_at	chr10p15_3-del_at	59	0	64	13	0.000566367687081042	HIHI	0
chr3q26_33-amp_at	chr10p13-del_at	59	0	64	13	0.000566367687081042	HIHI	0
chr3q26_33-amp_at	chr10p11_23-del_at	57	0	66	13	0.000666117075929539	HIHI	0
chr3q26_33-amp_at	chr10q23_31-del_at	44	0	79	13	0.00942451245206	HIHI	0
chr3q26_33-amp_at	chr10q26_3-del_at	47	0	76	13	0.00427274652404091	HIHI	0
chr3q26_33-amp_at	chr10p-del_at	55	0	68	13	0.000852403701277827	HIHI	0
chr3q26_33-amp_at	chr10q-del_at	52	0	71	13	0.00176599836076693	HIHI	0
chr7q11_21-amp_at	chr10q23_31-del_at	37	7	18	74	6.16620929817431e-13	HIHI	0.120460704607046
chr12q15-amp_at	chr10p15_3-del_at	56	3	63	14	0.0340812929107483	HIHI	0.108333333333333
chr12q15-amp_at	chr10p13-del_at	56	3	63	14	0.0340812929107483	HIHI	0.108333333333333
chr12q15-amp_at	chr10p11_23-del_at	54	3	65	14	0.0361011931302692	HIHI	0.109195402298851
chr19p13_2-amp_at	chr7p11_2-amp_at	38	2	69	27	0.00234569665702798	HIHI	0.0577235772357724
chr19p13_2-amp_at	chr7q21_2-amp_at	48	5	59	24	0.00921937740240294	HIHI	0.12962962962963
chr19p13_2-amp_at	chr7q31_2-amp_at	50	5	57	24	0.00505545071569114	HIHI	0.12797619047619
chr19p13_2-amp_at	chr7q36_1-amp_at	51	5	56	24	0.00298197882070446	HIHI	0.12719298245614
chr19p13_2-amp_at	chr10p11_23-del_at	53	4	54	25	0.000542430048007013	HIHI	0.101149425287356
chr19p13_2-amp_at	chr10q23_31-del_at	41	3	66	26	0.00359369749882684	HIHI	0.0833333333333333
chr19p13_2-amp_at	chr10q26_3-del_at	44	3	63	26	0.00178300622862743	HIHI	0.08125
chr19p13_2-amp_at	chr7p-amp_at	48	5	59	24	0.00921937740240294	HIHI	0.12962962962963
chr19p13_2-amp_at	chr7q-amp_at	50	4	57	25	0.00119050828863105	HIHI	0.103030303030303
chr19p13_2-amp_at	chr10p-del_at	51	4	56	25	0.00111641567350577	HIHI	0.102380952380952
chr19p13_2-amp_at	chr10q-del_at	48	4	59	25	0.00228839573764119	HIHI	0.10440251572327
chr19q12-amp_at	chr7p11_2-amp_at	39	1	67	29	0.000177845722796655	HIHI	0.028324154209284
chr19q12-amp_at	chr7q11_21-amp_at	51	4	55	26	0.000600394615645234	HIHI	0.100230414746544
chr19q12-amp_at	chr7q21_2-amp_at	50	3	56	27	0.000216187785872636	HIHI	0.0761648745519713
chr19q12-amp_at	chr7q31_2-amp_at	51	4	55	26	0.000600394615645234	HIHI	0.100230414746544
chr19q12-amp_at	chr7q36_1-amp_at	52	4	54	26	0.000335198949413889	HIHI	0.0996038483305037
chr19q12-amp_at	chr10p11_23-del_at	52	5	54	25	0.00152212912730297	HIHI	0.123748609566185
chr19q12-amp_at	chr10q23_31-del_at	42	2	64	28	0.000355036699239573	HIHI	0.0544802867383513
chr19q12-amp_at	chr10q26_3-del_at	44	3	62	27	0.00101452577570902	HIHI	0.0796370967741935
chr19q12-amp_at	chr7p-amp_at	49	4	57	26	0.00121258472525001	HIHI	0.101553166069295
chr19q12-amp_at	chr7q-amp_at	50	4	56	26	0.000668859537491393	HIHI	0.100879765395894
chr19q12-amp_at	chr10p-del_at	50	5	56	25	0.00290821779040847	HIHI	0.12528801843318
chr19q12-amp_at	chr10q-del_at	48	4	58	26	0.00130169026357574	HIHI	0.102251978088862
chr1p36_23-del_at	chr7p11_2-amp_at	39	1	78	18	0.0130545069474373	HIHI	0.0371951219512195
chr1p36_23-del_at	chr10p15_3-del_at	55	4	62	15	0.0452614533202009	HIHI	0.133333333333333
chr1p36_23-del_at	chr10p13-del_at	55	4	62	15	0.0452614533202009	HIHI	0.133333333333333
chr1p22_1-del_at	chr9p21_3-del_at	67	1	60	8	0.0329810857696345	HIHI	0.0572463768115942
chr6q22_31-del_at	chr7p11_2-amp_at	39	1	80	16	0.0228885427560018	HIHI	0.0399728997289973
chr6q22_31-del_at	chr9p21_3-del_at	66	2	53	15	0.0012084709256152	HIHI	0.070048309178744
chr6q22_31-del_at	chr10p15_3-del_at	57	2	62	15	0.00729787834448445	HIHI	0.0722222222222222
chr6q22_31-del_at	chr10p13-del_at	57	2	62	15	0.00729787834448445	HIHI	0.0722222222222222
chr6q22_31-del_at	chr10p11_23-del_at	55	2	64	15	0.00773498685155682	HIHI	0.0727969348659004
chr6q22_31-del_at	chr10q23_31-del_at	43	1	76	16	0.0118940549488379	HIHI	0.0388888888888889
chr6q22_31-del_at	chr10q26_3-del_at	47	0	72	17	0.000619539965634241	HIHI	0
chr6q22_31-del_at	chr10p-del_at	53	2	66	15	0.0152476908445856	HIHI	0.0734126984126984
chr6q22_31-del_at	chr10q-del_at	51	1	68	16	0.00270248954935598	HIHI	0.0372117400419287
chr6q26-del_at	chr7p11_2-amp_at	38	2	74	22	0.0128378656979588	HIHI	0.064390243902439
chr6q26-del_at	chr9p21_3-del_at	64	4	48	20	0.000517275432721485	HIHI	0.108985507246377
chr6q26-del_at	chr10p11_23-del_at	53	4	59	20	0.00604992763344414	HIHI	0.11448275862069
chr6q26-del_at	chr10q23_31-del_at	42	2	70	22	0.0069640124179084	HIHI	0.0622222222222222
chr6q26-del_at	chr10q26_3-del_at	45	2	67	22	0.00208150084317794	HIHI	0.0608333333333333
chr6q26-del_at	chr10p-del_at	51	4	61	20	0.010943401214405	HIHI	0.115714285714286
chr6q26-del_at	chr10q-del_at	49	3	63	21	0.00479533659014098	HIHI	0.0883018867924528
chr10p15_3-del_at	chr7p11_2-amp_at	37	3	22	74	1.48410801948685e-14	HIHI	0.0558161350844278
chr10p13-del_at	chr7p11_2-amp_at	37	3	22	74	1.48410801948685e-14	HIHI	0.0558161350844278
chr10p11_23-del_at	chr7p11_2-amp_at	37	3	20	76	2.16031256328864e-15	HIHI	0.0553353658536585
chr12p13_1-del_at	chr10q23_31-del_at	44	0	80	12	0.00912822999978083	HIHI	0
chr12p13_1-del_at	chr13q14_2-del_at	94	3	30	9	0.000677690019081389	HIHI	0.130690737833595
chr14q13_1-del_at	chr9p21_3-del_at	65	3	54	14	0.00790194436802632	HIHI	0.105072463768116
chr14q13_1-del_at	chr10q23_31-del_at	43	1	76	16	0.0118940549488379	HIHI	0.0388888888888889
chr14q13_1-del_at	chr10q-del_at	50	2	69	15	0.0167973549508557	HIHI	0.0744234800838574
chr15q14-del_at	chr7q31_2-amp_at	52	3	66	15	0.0376224185641806	HIHI	0.105733082706767
chr15q14-del_at	chr7q36_1-amp_at	53	3	65	15	0.0373264804551874	HIHI	0.105263157894737
chr15q14-del_at	chr10p15_3-del_at	56	3	62	15	0.0198657799505837	HIHI	0.103947368421053
chr15q14-del_at	chr10p13-del_at	56	3	62	15	0.0198657799505837	HIHI	0.103947368421053
chr15q14-del_at	chr10p11_23-del_at	54	3	64	15	0.0217773643715332	HIHI	0.10480943738657
chr15q14-del_at	chr10q23_31-del_at	43	1	75	17	0.00703588815856532	HIHI	0.0374269005847953
chr15q14-del_at	chr10q26_3-del_at	46	1	72	17	0.00621169767036246	HIHI	0.0367324561403509
chr15q14-del_at	chr7p-amp_at	50	3	68	15	0.0408170310622799	HIHI	0.10672514619883
chr15q14-del_at	chr10p-del_at	52	3	66	15	0.0376224185641806	HIHI	0.105733082706767
chr15q14-del_at	chr10q-del_at	50	2	68	16	0.0169099211929704	HIHI	0.0714995034756703
chr17q11_2-del_at	TP53_M_mut_at	98	2	31	5	0.0141782665004243	HIHI	0.13490099009901
chr17q11_2-del_at	TP53_mut_at	95	2	34	5	0.0206419833721136	HIHI	0.135204081632653
chr22q13_32-del_at	chr10p15_3-del_at	54	5	56	21	0.00757885365899713	HIHI	0.134259259259259
chr22q13_32-del_at	chr10p13-del_at	54	5	56	21	0.00757885365899713	HIHI	0.134259259259259
chr22q13_32-del_at	chr10p11_23-del_at	52	5	58	21	0.0139417105043999	HIHI	0.135696040868455
chr22q13_32-del_at	chr10q23_31-del_at	43	1	67	25	0.000302824437923105	HIHI	0.0296296296296296
chr22q13_32-del_at	chr10q26_3-del_at	45	2	65	24	0.00105406711356281	HIHI	0.0578703703703704
chr22q13_32-del_at	chr10p-del_at	51	4	59	22	0.00373853206896821	HIHI	0.10978835978836
chr22q13_32-del_at	chr10q-del_at	50	2	60	24	0.000234291596440512	HIHI	0.0559049615653389
chr6q-del_at	chr9p21_3-del_at	68	0	60	8	0.00628211157516847	HIHI	0
chr6q-del_at	chr10q-del_at	52	0	76	8	0.0236197508599056	HIHI	0
chr7p-amp_at	chr10q23_31-del_at	36	8	17	75	1.86699214940649e-12	HIHI	0.136507936507937
chr10p-del_at	chr7p11_2-amp_at	37	3	18	78	2.76776095167998e-16	HIHI	0.0548780487804878
chr10q-del_at	chr7p11_2-amp_at	36	4	16	80	4.51747456316829e-16	HIHI	0.0723098995695839
chr13q-del_at	chr10q23_31-del_at	42	2	70	22	0.0069640124179084	HIHI	0.0622222222222222
chr13q-del_at	chr10q-del_at	48	4	64	20	0.0200501099149348	HIHI	0.117735849056604
chr15q-del_at	chr7q11_21-amp_at	55	0	72	9	0.0109312896574644	HIHI	0
chr15q-del_at	chr7q21_2-amp_at	53	0	74	9	0.0121509184158724	HIHI	0
chr15q-del_at	chr7q31_2-amp_at	55	0	72	9	0.0109312896574644	HIHI	0
chr15q-del_at	chr7q36_1-amp_at	56	0	71	9	0.0105502511340511	HIHI	0
chr15q-del_at	chr10q23_31-del_at	44	0	83	9	0.031257319298857	HIHI	0
chr15q-del_at	chr10q26_3-del_at	47	0	80	9	0.027226251165175	HIHI	0
chr15q-del_at	chr7p-amp_at	53	0	74	9	0.0121509184158724	HIHI	0
chr15q-del_at	chr7q-amp_at	54	0	73	9	0.0114636817816951	HIHI	0
chr19p-amp_at	chr7p11_2-amp_at	39	1	68	28	0.000199204479936505	HIHI	0.0288617886178862
chr19p-amp_at	chr7q11_21-amp_at	51	4	56	25	0.00111641567350577	HIHI	0.102380952380952
chr19p-amp_at	chr7q21_2-amp_at	49	4	58	25	0.00222809675290306	HIHI	0.103703703703704
chr19p-amp_at	chr7q31_2-amp_at	50	5	57	24	0.00505545071569114	HIHI	0.12797619047619
chr19p-amp_at	chr7q36_1-amp_at	52	4	55	25	0.000605310338643549	HIHI	0.101754385964912
chr19p-amp_at	chr10p11_23-del_at	52	5	55	24	0.00268999601842806	HIHI	0.126436781609195
chr19p-amp_at	chr10q23_31-del_at	42	2	65	27	0.000631621555387414	HIHI	0.0555555555555556
chr19p-amp_at	chr10q26_3-del_at	44	3	63	26	0.00178300622862743	HIHI	0.08125
chr19p-amp_at	chr7p-amp_at	49	4	58	25	0.00222809675290306	HIHI	0.103703703703704
chr19p-amp_at	chr7q-amp_at	49	5	58	24	0.00541002730414513	HIHI	0.128787878787879
chr19p-amp_at	chr10p-del_at	50	5	57	24	0.00505545071569114	HIHI	0.12797619047619
chr19p-amp_at	chr10q-del_at	48	4	59	25	0.00228839573764119	HIHI	0.10440251572327
chr19q-amp_at	chr7p11_2-amp_at	40	0	71	25	6.6080590810443e-05	HIHI	0
chr19q-amp_at	chr7q11_21-amp_at	53	2	58	23	0.000194600210161527	HIHI	0.0563186813186813
chr19q-amp_at	chr7q21_2-amp_at	51	2	60	23	0.000246296361473313	HIHI	0.056980056980057
chr19q-amp_at	chr7q31_2-amp_at	52	3	59	22	0.00129817462274552	HIHI	0.084478021978022
chr19q-amp_at	chr7q36_1-amp_at	54	2	57	23	0.000101526308531757	HIHI	0.0560053981106613
chr19q-amp_at	chr9p21_3-del_at	63	5	48	20	0.00154081119482378	HIHI	0.132385730211817
chr19q-amp_at	chr10p15_3-del_at	54	5	57	20	0.0129717733219674	HIHI	0.137820512820513
chr19q-amp_at	chr10p13-del_at	54	5	57	20	0.0129717733219674	HIHI	0.137820512820513
chr19q-amp_at	chr10p11_23-del_at	54	3	57	22	0.000647856336275716	HIHI	0.0835543766578249
chr19q-amp_at	chr10q23_31-del_at	43	1	68	24	0.000337548235083496	HIHI	0.0303418803418803
chr19q-amp_at	chr10q26_3-del_at	45	2	66	23	0.00195292131313368	HIHI	0.0592948717948718
chr19q-amp_at	chr7p-amp_at	51	2	60	23	0.000246296361473313	HIHI	0.056980056980057
chr19q-amp_at	chr7q-amp_at	52	2	59	23	0.00021086380538748	HIHI	0.0566433566433566
chr19q-amp_at	chr10p-del_at	52	3	59	22	0.00129817462274552	HIHI	0.084478021978022
chr19q-amp_at	chr10q-del_at	49	3	62	22	0.0027097375515351	HIHI	0.0859941944847605
chr20p-amp_at	chr7p11_2-amp_at	40	0	66	30	7.15409059322244e-06	HIHI	0
chr20p-amp_at	chr9p21_3-del_at	63	5	43	25	5.23780751105371e-05	HIHI	0.116877045348294
chr20p-amp_at	chr10p11_23-del_at	53	4	53	26	0.000288140658508997	HIHI	0.0989988876529477
chr20p-amp_at	chr10q23_31-del_at	42	2	64	28	0.000355036699239573	HIHI	0.0544802867383513
chr20p-amp_at	chr10q26_3-del_at	44	3	62	27	0.00101452577570902	HIHI	0.0796370967741935
chr20p-amp_at	chr7p-amp_at	48	5	58	25	0.00538971261306001	HIHI	0.126941457586619
chr20p-amp_at	chr10p-del_at	51	4	55	26	0.000600394615645234	HIHI	0.100230414746544
chr20p-amp_at	chr10q-del_at	48	4	58	26	0.00130169026357574	HIHI	0.102251978088862
chr20q-amp_at	chr7p11_2-amp_at	40	0	64	32	3.16115877037279e-06	HIHI	0
chr20q-amp_at	chr9p21_3-del_at	62	6	42	26	8.27847023817898e-05	HIHI	0.134387351778656
chr20q-amp_at	chr10p11_23-del_at	52	5	52	27	0.00047700579934849	HIHI	0.118861024033438
chr20q-amp_at	chr10q23_31-del_at	41	3	63	29	0.0011001054069749	HIHI	0.0787878787878788
chr20q-amp_at	chr10q26_3-del_at	43	4	61	28	0.00265578726607352	HIHI	0.102272727272727
chr20q-amp_at	chr10p-del_at	50	5	54	27	0.000947849591706863	HIHI	0.120400432900433
chr20q-amp_at	chr10q-del_at	47	5	57	27	0.00319119917501547	HIHI	0.12292738707833
chr22q-del_at	chr10p15_3-del_at	56	3	60	17	0.00646348463608958	HIHI	0.0964285714285714
chr22q-del_at	chr10p13-del_at	56	3	60	17	0.00646348463608958	HIHI	0.0964285714285714
chr22q-del_at	chr10p11_23-del_at	54	3	62	17	0.0125572443150368	HIHI	0.0972906403940887
chr22q-del_at	chr10q23_31-del_at	43	1	73	19	0.00369842132076474	HIHI	0.0349206349206349
chr22q-del_at	chr10q26_3-del_at	45	2	71	18	0.0113987095277876	HIHI	0.0684523809523809
chr22q-del_at	chr10p-del_at	53	2	63	18	0.00254234628500956	HIHI	0.0654761904761905
chr22q-del_at	chr10q-del_at	51	1	65	19	0.000774069445961265	HIHI	0.0332434860736747
NF1_N_mut_at	chr7p-amp_at	53	0	76	7	0.0425609787204315	HIHI	0
NF1_N_mut_at	chr7q-amp_at	54	0	75	7	0.0417740508552901	HIHI	0
EGFR_mut_at	chr7p11_2-amp_at	39	1	75	21	0.00415553396510281	HIHI	0.0339342523860021
PTEN_mut_at	chr7p11_2-amp_at	36	4	70	26	0.0396776945555496	HIHI	0.113296616837136
PTEN_mut_at	chr7q11_21-amp_at	50	5	56	25	0.00290821779040847	HIHI	0.12528801843318
PTEN_mut_at	chr7q21_2-amp_at	48	5	58	25	0.00538971261306001	HIHI	0.126941457586619
PTEN_mut_at	chr10q23_31-del_at	39	5	67	25	0.0465762666115999	HIHI	0.136200716845878
RB1_mut_at	chr13q14_2-del_at	95	2	31	8	0.000723757917694676	HIHI	0.101113172541744
RB1_mut_at	PTEN_mut_at	104	2	22	8	8.0265176150447e-05	HIHI	0.100254885301614
FKBP9_mut_at	chr7p11_2-amp_at	40	0	85	11	0.0333624618789809	HIHI	0
FKBP9_mut_at	chr10p15_3-del_at	58	1	67	10	0.023267634400065	HIHI	0.05
FKBP9_mut_at	chr10p13-del_at	58	1	67	10	0.023267634400065	HIHI	0.05
FKBP9_mut_at	chr10p11_23-del_at	56	1	69	10	0.0251532029604133	HIHI	0.0502873563218391
FKBP9_mut_at	chr10q23_31-del_at	44	0	81	11	0.0162689138861054	HIHI	0
FKBP9_mut_at	chr10p-del_at	55	0	70	11	0.0030012513715755	HIHI	0
FKBP9_mut_at	chr10q-del_at	52	0	73	11	0.00673423855467414	HIHI	0
NF1_mut_at	chr7q11_21-amp_at	53	2	67	14	0.0155221580574765	HIHI	0.0766806722689076
NF1_mut_at	chr7q21_2-amp_at	51	2	69	14	0.027274639384477	HIHI	0.0773420479302832
NF1_mut_at	chr7q31_2-amp_at	53	2	67	14	0.0155221580574765	HIHI	0.0766806722689076
NF1_mut_at	chr7q36_1-amp_at	54	2	66	14	0.0144559584035224	HIHI	0.0763673890608875
chr7p11_2-amp_at	chr11p15_5-del_at	23	94	7	2	0.000598759383349681	HILO	0.110309278350515
chr7p11_2-amp_at	IDH1_mut_at	23	96	7	0	2.41119228128531e-05	HILO	0
chr7q11_21-amp_at	chr11p15_5-del_at	37	80	8	1	0.0011141431310538	HILO	0.0560975609756098
chr7q11_21-amp_at	IDH1_mut_at	38	81	7	0	0.000537474159896159	HILO	0
chr7q21_2-amp_at	chr11p15_5-del_at	36	81	7	2	0.00742469425355185	HILO	0.111904761904762
chr7q21_2-amp_at	chr11p11_2-del_at	38	81	5	2	0.045172260074909	HILO	0.136904761904762
chr7q21_2-amp_at	IDH1_mut_at	38	81	5	2	0.045172260074909	HILO	0.136904761904762
chr7q31_2-amp_at	chr11p15_5-del_at	38	79	7	2	0.0100432110715591	HILO	0.11219512195122
chr12q14_1-amp_at	PTEN_mut_at	71	25	28	2	0.023248524744324	HILO	0.0679723502304147
chr12q15-amp_at	chr9p-del_at	86	17	23	0	0.0405387293266473	HILO	0
chr12q15-amp_at	TP53_mut_at	71	16	38	1	0.0213026924393078	HILO	0.0402777777777778
chr19p13_2-amp_at	chr13q14_2-del_at	61	26	36	3	0.00584718445503366	HILO	0.0875
chr19q12-amp_at	chr13q14_2-del_at	61	26	35	4	0.0225307222260811	HILO	0.114516129032258
chr19q12-amp_at	chr14q24_2-del_at	77	29	19	1	0.0421487996296719	HILO	0.0399385560675883
chr19q12-amp_at	chr17p13_1-del_at	83	30	13	0	0.0370945868608658	HILO	0
chr19q12-amp_at	TP53_mut_at	61	26	35	4	0.0225307222260811	HILO	0.114516129032258
chr21q21_1-amp_at	chr10q26_3-del_at	31	6	87	2	0.00800910838010836	HILO	0.122222222222222
chr21q21_1-amp_at	chr10p-del_at	39	6	79	2	0.0241109448923553	HILO	0.123306233062331
chr21q21_1-amp_at	chr10q-del_at	36	6	82	2	0.0164589324128373	HILO	0.122875816993464
chr6q26-del_at	chr13q14_2-del_at	66	21	36	3	0.0299532642416826	HILO	0.0975
chr9p21_3-del_at	chr12q12-del_at	47	66	11	2	0.00606900464336433	HILO	0.0859213250517598
chr9p21_3-del_at	chr12q15-del_at	48	68	10	0	0.000270840849338811	HILO	0
chr9p21_3-del_at	RB1_mut_at	49	67	9	1	0.00553861689288547	HILO	0.0527009222661397
chr10p15_3-del_at	chr11p15_5-del_at	40	77	9	0	0.000124766223420024	HILO	0
chr10p15_3-del_at	IDH1_mut_at	42	77	7	0	0.00101740261862019	HILO	0
chr10p13-del_at	chr11p15_5-del_at	40	77	9	0	0.000124766223420024	HILO	0
chr10p13-del_at	IDH1_mut_at	42	77	7	0	0.00101740261862019	HILO	0
chr10p11_23-del_at	chr11p15_5-del_at	38	79	9	0	8.27531073704242e-05	HILO	0
chr10p11_23-del_at	IDH1_mut_at	40	79	7	0	0.000744884060061215	HILO	0
chr10q23_31-del_at	ERBB2_M_mut_at	29	90	5	2	0.0153247791792374	HILO	0.135752688172043
chr10q23_31-del_at	IDH1_mut_at	29	90	5	2	0.0153247791792374	HILO	0.135752688172043
chr10q26_3-del_at	chr11p11_2-del_at	32	87	5	2	0.0227898283501849	HILO	0.136111111111111
chr10q26_3-del_at	ERBB2_M_mut_at	32	87	5	2	0.0227898283501849	HILO	0.136111111111111
chr11p15_5-del_at	chr7p-amp_at	36	7	81	2	0.00742469425355184	HILO	0.111904761904762
chr11p15_5-del_at	chr7q-amp_at	36	8	81	1	0.000925640585643126	HILO	0.0560240963855422
chr11p15_5-del_at	chr10p-del_at	37	8	80	1	0.0011141431310538	HILO	0.0560975609756098
chr11p15_5-del_at	chr10q-del_at	34	8	83	1	0.00062918437959173	HILO	0.0558823529411765
chr13q14_2-del_at	chr19p-amp_at	62	35	25	4	0.0234562581135665	HILO	0.116666666666667
chr13q14_2-del_at	chr19q-amp_at	64	37	23	2	0.00673683796810295	HILO	0.0634615384615385
chr13q14_2-del_at	chr20p-amp_at	61	35	26	4	0.0225307222260811	HILO	0.114516129032258
chr13q14_2-del_at	chr20q-amp_at	60	34	27	5	0.0449290176056849	HILO	0.138257575757576
chr13q14_2-del_at	EGFR_mut_at	67	37	20	2	0.0203235153309439	HILO	0.0684782608695652
chr14q24_2-del_at	chr19p-amp_at	78	19	28	1	0.0423620675916625	HILO	0.0404761904761905
chr14q24_2-del_at	chr19q-amp_at	81	20	25	0	0.0125356001632693	HILO	0
chr14q24_2-del_at	chr20p-amp_at	77	19	29	1	0.042148799629672	HILO	0.0399385560675883
chr14q31_3-del_at	chr19q-amp_at	83	18	25	0	0.0225609663804775	HILO	0
chr17p13_1-del_at	chr19p-amp_at	84	13	29	0	0.0381740341748203	HILO	0
chr7p-amp_at	IDH1_mut_at	36	83	7	0	0.000381660943845454	HILO	0
chr7q-amp_at	IDH1_mut_at	38	81	6	1	0.00730964857458776	HILO	0.0685240963855422
chr10p-del_at	IDH1_mut_at	38	81	7	0	0.000537474159896159	HILO	0
chr10q-del_at	ERBB2_M_mut_at	37	82	5	2	0.0406609239357665	HILO	0.136764705882353
chr10q-del_at	IDH1_mut_at	36	83	6	1	0.00553852160371078	HILO	0.0683823529411765
chr14q-del_at	chr19q-amp_at	86	15	25	0	0.040442307440285	HILO	0
chr19p-amp_at	TP53_mut_at	61	26	36	3	0.00584718445503366	HILO	0.0875
chr19q-amp_at	TP53_mut_at	64	23	37	2	0.00673683796810295	HILO	0.0634615384615385
chr20p-amp_at	TP53_mut_at	61	26	35	4	0.0225307222260811	HILO	0.114516129032258
chr20q-amp_at	TP53_mut_at	59	28	35	4	0.00838510331302859	HILO	0.110606060606061
