# Supplementary material for: Mining TCGA Data Using Boolean Implications
Source: PLoS One. 2014 Jul 23;9(7):e102119. doi: 10.1371/journal.pone.0102119 (PMC4108374; doi:10.1371/journal.pone.0102119)
Supplement: Table S8 — HIHI and HILO implications between mutations and broad CNAs in the TCGA OV data set. (TXT) [file pone.0102119.s018.txt]

Genomic.Alteration.1	Genomic.Alteration.2	n11	n12	n21	n22	Fisher.p.value	Relation.Type	Err
RYR2_M_mut_at	Chr20q13_33-amp_at	190	1	141	12	0.000369376255027116	HIHI	0.0383184523809524
CNTNAP2_mut_at	Chr9p-del_at	261	2	74	7	0.000768313275506273	HIHI	0.103787878787879
COL22A1_mut_at	Chr19q13_2-amp_at	266	2	68	8	0.000127371933423696	HIHI	0.09462656302805
CUBN_mut_at	Chr4q34_3-del_at	180	0	155	9	0.00113076731401632	HIHI	0
DNAH5_mut_at	Chr4p-del_at	233	2	100	9	0.000750074562474167	HIHI	0.0875706214689266
NF1_mut_at	Chr11p15_5-del_at	225	1	108	10	0.000135066714092179	HIHI	0.0438693098384728
Chr2p23_2-amp_at	Chr3q26_2-amp_at	112	13	158	61	0.000116930271985421	HIHI	0.138253968253968
Chr2q31_2-amp_at	Chr3q26_2-amp_at	114	11	153	66	2.04980582072815e-06	HIHI	0.114163614163614
Chr4q13_3-amp_at	Chr8p21_2-del_at	157	6	155	26	0.000651439974882153	HIHI	0.10920177383592
Chr8p11_21-amp_at	Chr22q13_32-del_at	107	12	168	57	0.00063810674444424	HIHI	0.135714285714286
Chr15q26_3-amp_at	Chr8q24_21-amp_at	123	8	163	50	1.36580194328951e-05	HIHI	0.0980996404725218
Chr19q13_2-amp_at	Chr3q26_2-amp_at	112	13	156	63	7.32148064407029e-05	HIHI	0.136002886002886
ChrXq28-amp_at	Chr8q24_21-amp_at	122	9	171	42	0.000947932627790422	HIHI	0.120629370629371
Chr1p36_11-del_at	Chr22q13_32-del_at	105	14	153	72	2.42454359550055e-05	HIHI	0.138793103448276
Chr1q32_3-del_at	Chr5q13_2-del_at	168	5	150	21	0.000945758438834496	HIHI	0.106960408684547
Chr1q32_3-del_at	Chr16q22_1-del_at	150	2	168	24	4.71592861199269e-05	HIHI	0.0435729847494553
Chr1q32_3-del_at	Chr17q11_2-del_at	144	3	174	23	0.000691077057335155	HIHI	0.0656906906906907
Chr2p25_3-del_at	Chr17p12-del_at	131	5	176	32	0.000551232054321816	HIHI	0.0840376488666923
Chr2p25_3-del_at	Chr17q11_2-del_at	142	5	165	32	8.31898826882624e-05	HIHI	0.0826813655761024
Chr2q37_3-del_at	Chr5q13_2-del_at	163	10	137	34	8.4974121713801e-05	HIHI	0.139846743295019
Chr2q37_3-del_at	Chr17q11_2-del_at	140	7	160	37	7.37602314058631e-05	HIHI	0.101426426426426
Chr2q37_3-del_at	Chr19p13_3-del_at	119	6	181	38	0.000650330526656544	HIHI	0.0904761904761905
Chr3p26_2-del_at	Chr17q11_2-del_at	139	8	155	42	2.19491761785912e-05	HIHI	0.105458399576047
Chr3p26_2-del_at	Chr22q13_32-del_at	113	6	181	44	0.000171861651044918	HIHI	0.0838235294117647
Chr3p21_1-del_at	Chr17p12-del_at	128	8	165	43	0.000149784136421414	HIHI	0.106120157215048
Chr3p21_1-del_at	Chr17q11_2-del_at	141	6	152	45	4.39074158652814e-07	HIHI	0.077962577962578
Chr3p21_1-del_at	Chr22q13_32-del_at	114	5	179	46	2.28388752701361e-05	HIHI	0.0689102564102564
Chr3p21_1-del_at	Chr17p-del_at	149	11	144	40	0.000111598941995555	HIHI	0.139930721452461
Chr10p15_3-del_at	Chr17q11_2-del_at	142	5	165	32	8.31898826882624e-05	HIHI	0.0826813655761024
Chr10q23_31-del_at	Chr17p12-del_at	127	9	155	53	5.67330018611666e-06	HIHI	0.104275286757039
Chr10q23_31-del_at	Chr17q11_2-del_at	138	9	144	53	3.65221722997014e-07	HIHI	0.101833976833977
Chr10q26_3-del_at	Chr17q11_2-del_at	137	10	158	39	0.000552323521816111	HIHI	0.133783783783784
Chr11q25-del_at	Chr17q11_2-del_at	135	12	146	51	1.87304307397967e-05	HIHI	0.134290540540541
Chr11q25-del_at	Chr22q13_32-del_at	108	11	173	52	0.0012450113736326	HIHI	0.131770833333333
Chr12q23_1-del_at	Chr17p12-del_at	127	9	149	59	3.3950176260975e-07	HIHI	0.098064106632815
Chr12q23_1-del_at	Chr17q11_2-del_at	136	11	140	57	4.85029127602539e-07	HIHI	0.116872307089698
Chr12q24_33-del_at	Chr17p12-del_at	124	12	138	70	6.20953534997441e-08	HIHI	0.116084777064462
Chr12q24_33-del_at	Chr17q11_2-del_at	133	14	129	68	4.34082985731381e-08	HIHI	0.131634646694888
Chr16p13_3-del_at	Chr17p12-del_at	122	14	123	85	2.42042220789473e-10	HIHI	0.121094890510949
Chr16p13_3-del_at	Chr17q11_2-del_at	134	13	111	86	2.95869703737377e-13	HIHI	0.108918918918919
Chr16p13_3-del_at	Chr22q13_32-del_at	107	12	138	87	9.19550352250718e-09	HIHI	0.11
Chr21q22_3-del_at	Chr17p12-del_at	123	13	151	57	5.71071409788e-05	HIHI	0.1389945512491
Chr21q22_3-del_at	Chr17q11_2-del_at	135	12	139	58	7.0819878208567e-07	HIHI	0.125047582794062
Chr4p-del_at	Chr17p12-del_at	119	17	116	92	1.8507639552276e-10	HIHI	0.139316522893165
Chr5q-del_at	Chr22q13_32-del_at	110	9	166	59	1.6488275660032e-05	HIHI	0.102717391304348
Chr6p-del_at	Chr16q22_1-del_at	144	8	154	38	5.54853369419323e-05	HIHI	0.111250173828397
Chr6p-del_at	Chr17p12-del_at	132	4	166	42	1.19614992075749e-06	HIHI	0.0571517316353471
Chr6p-del_at	Chr17q11_2-del_at	142	5	156	41	8.14768627954443e-07	HIHI	0.070083381253594
Chr6p-del_at	Chr22q13_32-del_at	116	3	182	43	3.66827159852363e-06	HIHI	0.0444148936170213
Chr6p-del_at	Chr17p-del_at	151	9	147	37	6.08650748909001e-05	HIHI	0.12369499141007
Chr6p-del_at	Chr22q-del_at	157	10	141	36	0.000105248419079715	HIHI	0.136144883485309
Chr6q-del_at	Chr17p12-del_at	122	14	139	69	6.86288462789885e-07	HIHI	0.134428223844282
Chr6q-del_at	Chr22q13_32-del_at	108	11	153	72	1.26881872966931e-06	HIHI	0.111309523809524
Chr9q-del_at	TP53_mut_at	83	12	177	72	0.00184891605406194	HIHI	0.133088235294118
Chr11p-del_at	Chr19p13_3-del_at	116	9	175	44	0.00109528561309975	HIHI	0.119047619047619
Chr11p-del_at	Chr22q13_32-del_at	111	8	180	45	0.000899200903005134	HIHI	0.107407407407407
Chr14q-del_at	Chr17p12-del_at	127	9	163	45	0.000127503045639491	HIHI	0.114664897146649
Chr14q-del_at	Chr17q11_2-del_at	136	11	154	43	0.000275049033406332	HIHI	0.137162162162162
Chr14q-del_at	Chr19p13_3-del_at	116	9	174	45	0.00105853687913068	HIHI	0.117532467532468
Chr15q-del_at	Chr17p12-del_at	123	13	143	65	1.51638272853413e-06	HIHI	0.129723736487111
Chr16p-del_at	Chr19p13_3-del_at	109	16	126	93	4.53873254978817e-09	HIHI	0.136219336219336
Chr16p-del_at	Chr22q13_32-del_at	103	16	132	93	5.60979621933668e-08	HIHI	0.139393939393939
Chr18p-del_at	Chr17p12-del_at	128	8	137	71	1.13044175268894e-10	HIHI	0.0791970802919708
Chr18p-del_at	Chr17q11_2-del_at	135	12	130	67	5.90769996921152e-09	HIHI	0.115540540540541
Chr18p-del_at	Chr17p-del_at	151	9	114	70	9.04120005918381e-14	HIHI	0.0842003105590062
Chr19p-del_at	Chr16q22_1-del_at	143	9	153	39	0.000128587194822938	HIHI	0.12124849939976
Chr19p-del_at	Chr16q23_1-del_at	140	10	156	38	0.000514032003405681	HIHI	0.135153399107988
Chr19p-del_at	Chr17q11_2-del_at	138	9	158	39	0.000248306869611237	HIHI	0.122242140099283
Chr19q-del_at	Chr17p12-del_at	127	9	166	42	0.000535796120693709	HIHI	0.119385176866929
Chr19q-del_at	Chr17q11_2-del_at	139	8	154	43	1.29833684063865e-05	HIHI	0.103950103950104
Chr19q-del_at	Chr17p-del_at	150	10	143	41	2.79988883888183e-05	HIHI	0.127209746774964
ChrXq-del_at	Chr22q13_32-del_at	119	0	209	16	0.00181674364334646	HIHI	0
CSMD3_mut_at	Chr19q12-amp_at	177	20	117	0	6.95618437817766e-05	HILO	0
Chr10q22_3-amp_at	Chr13q-del_at	156	46	105	7	0.000125122862609206	HILO	0.0957882661422484
Chr19q12-amp_at	Chr10p15_3-del_at	165	112	32	5	0.00103794930890187	HILO	0.0869759143621766
Chr19q13_2-amp_at	Chr12q24_33-del_at	165	67	73	9	0.000891954888302592	HILO	0.112658425911438
Chr8q-amp_at	Chr15q-del_at	154	82	66	12	0.000999849184711131	HILO	0.13910726182545
